# Supplementary material for: Comparison of four performance models in quantifying the inequality of leaf and fruit size distribution
Source: Ecol Evol. 2024 Mar 1;14(3):e11072. doi: 10.1002/ece3.11072 (PMC10905244; doi:10.1002/ece3.11072)
Supplement: Supplementary file 1 — Tables S1–S12. [file ECE3-14-e11072-s001.xlsx]

## Sheet: Table S1
Table S1. Fitted results of the rotated and right-shifted Lorenz curves using PE-1 for S. chinensis.
Code	c	K1	K2	RSS	n	RMSE	AIC	Gini index	root-mean-square relative intrinsic curvature	root-mean-square relative parameter-effects curvature	critical curvature	percentage bias(c)	percentage bias(K1)	percentage bias(K2)	standardized skewness(c)	standardized skewness(K1)	standardized skewness(K2)
1	0.0435024	1.98386	6.03655	6.96502e-06	14	0.000795728	-155.461	0.0687229	0.0252444	0.994475	0.527969	0.5874	-0.14111	0.0448488	0.626403	-0.017652	0.0910735
2	1846.66	0.000132692	1.66557	0.000404233	21	0.00473892	-160.423	0.23385	213.492	4.60561e+09	0.562552	3.38466e+09	-1.36752e+07	-1292.31	0.0960355	0.342278	0.0961144
3	0.112678	1.58778	2.37079	9.76516e-06	17	0.000835171	-188.044	0.120472	0.00831067	4.59932	0.546857	1.65589	-0.40724	-0.297197	0.997799	-0.191294	-0.174288
4	0.692476	0.193724	2.84746	2.91257e-05	17	0.00144236	-169.467	0.155193	0.015291	303.746	0.546857	121.452	-8.82035	-0.818868	6.92372	-0.452741	-0.331468
5	2353.04	6.51711e-05	2.97384	0.000117156	23	0.00242029	-207.041	0.195007	262.892	2.92358e+09	0.568109	1.21624e+09	2.59016e+07	1011.02	0.0693648	0.112203	0.0693658
6	0.220639	0.733387	3.83012	3.27716e-05	25	0.0012205	-259.674	0.170816	0.00964757	6.88659	0.57268	1.91257	-0.342025	-0.0745289	0.969356	-0.122906	-0.0642442
7	3119.68	8.41489e-05	1.51286	0.000405077	26	0.00419667	-206.023	0.236623	1167.44	1.12383e+10	0.574675	6.50848e+09	-3.29689e+07	-2943.78	0.0746744	0.296407	0.0746538
8	0.0820973	1.02934	4.23996	1.49099e-05	16	0.00107094	-168.771	0.0830675	0.0225685	6.40688	0.541488	4.09717	-0.894574	-0.193775	1.49287	-0.196285	-0.0635161
9	2194.86	8.86347e-05	1.91969	0.000102741	26	0.00211353	-241.692	0.201031	203.956	3.42787e+09	0.574675	1.1898e+09	-2.19325e+07	-1278.66	0.0473935	0.14032	0.0472948
10	0.103177	0.638829	3.06955	1.11224e-05	14	0.00100555	-148.908	0.0666285	0.0260666	40.2354	0.527969	31.9343	-5.69793	-1.44983	3.89158	-0.564065	-0.37882
11	346.927	0.000550686	1.97075	9.52388e-05	27	0.00199206	-254.361	0.20018	0.786534	7.70722e+07	0.576507	2.43874e+07	-1359.73	-0.0878578	0.0438163	0.126971	0.0437983
12	386.528	0.000303027	2.94308	6.5148e-05	22	0.00185171	-209.624	0.148297	3.22848	1.41504e+08	0.565473	6.18665e+07	-1383.73	0.837723	0.0716398	0.117686	0.0716332
13	1106.59	0.000117897	1.21022	4.98652e-05	17	0.00188727	-160.326	0.101993	791.226	1.21839e+10	0.546857	9.05434e+09	1.97629e+07	1403.74	0.0894826	0.476348	0.0893662
14	3227.49	9.99924e-05	1.02302	0.000265435	31	0.00307894	-265.738	0.224771	877.258	1.38189e+10	0.58255	5.90523e+09	-2.56722e+08	-30365.8	0.0468635	0.305402	0.0470487
15	0.0735194	1.42181	4.34853	5.06516e-05	15	0.0020545	-138.411	0.0912522	0.0411792	5.9402	0.535265	6.94135	-1.75784	-0.436548	2.0596	-0.260732	-0.0556547
16	0.137329	1.10504	4.11243	2.43075e-05	18	0.00127299	-184.19	0.144238	0.0140474	3.83821	0.551537	1.59217	-0.356361	-0.093604	0.941806	-0.12552	-0.0511029
17	0.0444453	2.27133	5.61583	1.95932e-05	14	0.00133461	-140.981	0.0733882	0.0381152	1.37547	0.527969	1.2725	-0.298853	0.0696187	0.944418	-0.0143465	0.126856
18	0.155593	1.31929	5.71457	3.80228e-05	24	0.00134559	-244.42	0.197217	0.0107974	1.04032	0.570501	0.27953	-0.0602803	-0.00142537	0.404923	-0.0313039	0.0189559
19	0.0442633	2.82436	10.253	6.32431e-05	16	0.00220564	-145.652	0.0860142	0.074374	0.672169	0.541488	0.710113	0.00868983	0.704152	0.627531	0.174573	0.426516
20	0.158269	0.909353	4.94661	3.0925e-05	20	0.00134875	-202.836	0.153427	0.0144273	3.78208	0.559299	1.43446	-0.27197	-0.034632	0.863829	-0.090245	-0.00896457
21	0.026134	2.81663	5.06413	1.05969e-05	12	0.0010851	-125.224	0.0458087	0.0516396	1.58948	0.508819	2.05201	-0.42667	0.0585126	1.23635	0.0235091	0.162548
22	0.17963	0.951913	4.06339	0.000211153	25	0.00309804	-213.098	0.170419	0.024333	9.29063	0.57268	6.65735	-1.35963	-0.330903	1.87806	-0.244395	-0.109326
23	0.144196	0.872613	2.92507	5.76627e-06	16	0.000666002	-183.971	0.115205	0.00873336	8.52237	0.541488	2.50738	-0.533903	-0.190662	1.13438	-0.190948	-0.138594
24	0.105905	1.7003	3.75902	4.22647e-05	18	0.00167859	-174.233	0.138936	0.0178768	2.7074	0.551537	1.5726	-0.410941	-0.181054	1.01116	-0.134457	-0.069504
25	0.116403	1.3478	5.59693	2.87301e-05	19	0.00134001	-192.718	0.148731	0.0158497	1.50576	0.555652	0.603696	-0.134695	-0.00424257	0.597165	-0.0485474	0.0271034
26	0.123517	1.39362	4.48703	6.51915e-05	17	0.0021579	-155.77	0.152825	0.0241406	3.47882	0.546857	2.37521	-0.578365	-0.138513	1.19996	-0.142073	-0.0280546
27	0.100658	1.37244	3.41928	1.23895e-05	17	0.000940726	-183.998	0.114009	0.0121753	3.4504	0.546857	1.42112	-0.357359	-0.152959	0.921836	-0.145964	-0.0907108
28	873.36	0.000100484	1.05131	1.52407e-05	14	0.00117708	-144.498	0.0623082	1517.6	2.60175e+10	0.527969	2.20442e+10	-2.2571e+08	-22048.4	0.0973263	0.614109	0.097238
29	0.0902346	1.13661	5.09861	5.31204e-05	16	0.00202143	-148.443	0.101989	0.0385132	5.87006	0.541488	5.70204	-1.26482	-0.121341	1.78802	-0.191989	0.021019
30	0.0622167	1.88459	6.04096	3.1116e-05	16	0.00154711	-157	0.0960263	0.0327032	1.40065	0.541488	1.08186	-0.258238	0.0581725	0.843494	-0.0288452	0.106761
31	0.145616	0.960988	4.37203	6.06945e-05	17	0.00208214	-156.985	0.141949	0.0249519	7.74029	0.546857	5.40005	-1.1012	-0.219911	1.694	-0.20811	-0.0656627
32	8322.14	3.12555e-05	1.73362	0.0011041	23	0.00743001	-155.446	0.254028	21075.4	1.04787e+11	0.568109	1.16113e+11	-1.04113e+10	-269257	0.139956	0.453454	0.137471
33	0.235888	0.681366	5.01549	3.12876e-05	21	0.00131841	-214.158	0.186409	0.0113521	5.17555	0.562552	1.50219	-0.229945	-0.0235257	0.848192	-0.0781324	-0.0108976
34	0.0842843	1.86898	4.73799	0.000122052	20	0.00267946	-175.378	0.123188	0.0352257	2.56399	0.559299	2.47065	-0.643403	-0.13046	1.29156	-0.111891	0.0249984
35	2345.35	8.19909e-05	1.91601	7.37216e-05	25	0.00183057	-239.405	0.198508	342.823	3.57427e+09	0.57268	1.09459e+09	-5.3352e+06	-273.254	0.0420205	0.126063	0.0423019
36	0.201622	0.70203	2.92454	1.8136e-05	18	0.00109957	-189.462	0.137356	0.0117648	17.2938	0.551537	6.50567	-1.23205	-0.366484	1.77539	-0.274676	-0.199547
37	69.8221	0.00313975	0.426245	1.84946e-06	14	0.00041004	-174.025	0.0761881	0.166511	5.67298e+07	0.527969	1.36917e+07	-99867.4	-808.018	1987.88	126.342	126.305
38	0.269389	0.73095	2.79791	7.09737e-05	22	0.00193273	-207.74	0.18587	0.0130804	20.7013	0.565473	9.20821	-1.77739	-0.581933	2.12036	-0.338402	-0.261269
39	0.057733	1.58461	4.99062	1.95382e-05	16	0.00122594	-164.446	0.0786357	0.0291899	2.5149	0.541488	1.94085	-0.495399	-0.0575613	1.10804	-0.107378	0.0309948
40	0.196593	0.925715	3.82267	6.56948e-05	24	0.00176871	-231.296	0.179659	0.0131824	6.12883	0.570501	2.43959	-0.49923	-0.134179	1.13217	-0.154915	-0.0820716
41	0.06753	1.78909	4.59616	2.70241e-05	16	0.0014418	-159.256	0.0959439	0.02652	2.23043	0.541488	1.66972	-0.437198	-0.102003	1.0527	-0.103034	0.00542837
42	0.292708	0.310905	3.37807	5.14175e-05	16	0.00198877	-148.964	0.107541	0.0333101	166.012	0.541488	139.643	-14.0914	-1.65226	7.62044	-0.645642	-0.391881
43	0.33301	0.518342	2.54672	1.89339e-05	18	0.0011235	-188.687	0.168724	0.00965279	36.4348	0.551537	11.1924	-1.82229	-0.478027	2.24783	-0.324849	-0.259654
44	2453.87	7.53625e-05	1.91967	0.000121507	24	0.00240542	-216.537	0.191099	651.598	5.8649e+09	0.570501	2.48834e+09	1.48375e+06	-246.508	0.0592526	0.174836	0.0592303
45	0.126603	1.06503	5.40043	2.36597e-05	18	0.00125591	-184.676	0.139123	0.0165158	2.58225	0.551537	1.06327	-0.218121	-0.0144224	0.761713	-0.0729662	0.0156054
46	0.0902158	1.24014	5.30602	1.35929e-05	17	0.000985354	-182.422	0.108534	0.0167471	2.04202	0.546857	0.877668	-0.196348	-0.0136223	0.710642	-0.0685956	0.0194051
47	0.100566	1.08202	5.63586	3.78952e-05	19	0.00153898	-187.458	0.112671	0.0244013	3.40858	0.555652	2.05981	-0.419919	-0.010206	1.06084	-0.0944993	0.0381702
48	2722.08	5.53346e-05	2.52769	0.000170343	24	0.00284808	-208.429	0.178529	1003.21	7.32467e+09	0.570501	3.82312e+09	1.02772e+08	3092.44	0.0826529	0.167578	0.082457
49	6758.28	3.39521e-05	1.92238	0.000562928	20	0.00575442	-144.804	0.237297	6573.14	6.16315e+10	0.559299	4.97301e+10	5.47677e+09	124287	0.126515	0.365421	0.125609
50	0.960264	0.15897	2.7729	6.04054e-05	21	0.0018319	-200.343	0.177016	0.0152337	482.483	0.562552	191.164	-11.7994	-0.932612	8.6173	-0.484289	-0.362942
51	0.287716	0.611079	3.27164	0.000112802	22	0.00243658	-197.547	0.183786	0.0181047	27.2353	0.565473	14.9222	-2.47477	-0.579761	2.64565	-0.347764	-0.231969
52	0.32476	0.475465	3.34471	0.000115164	23	0.00239962	-207.436	0.170917	0.0196856	45.2472	0.568109	25.0051	-3.46268	-0.623734	3.33613	-0.374972	-0.239825
53	0.0615185	2.14863	5.90392	6.69856e-05	18	0.00211322	-165.944	0.100207	0.0411817	1.44158	0.551537	1.36702	-0.327475	0.0920525	0.970182	-0.0161345	0.138074
54	0.164132	0.920428	5.62776	8.69136e-05	22	0.00213878	-203.283	0.165265	0.0209698	4.14311	0.565473	2.1767	-0.392562	-0.01874	1.06225	-0.091557	0.0231051
55	0.145324	0.850992	4.1186	1.92363e-05	15	0.00126611	-152.933	0.128084	0.0179933	7.87853	0.535265	3.94327	-0.773743	-0.160209	1.42196	-0.182339	-0.0736342
56	0.175039	0.679812	3.50017	5.90668e-05	22	0.00176317	-211.78	0.124294	0.020262	20.3532	0.565473	12.0044	-2.12299	-0.488335	2.40529	-0.322073	-0.190034
57	0.107637	1.59451	5.45957	6.83377e-05	15	0.00238638	-133.918	0.149997	0.0303135	2.26286	0.535265	1.80566	-0.422371	-0.0186293	1.06493	-0.0761924	0.0565063
58	0.180002	0.975153	4.2823	8.93182e-05	20	0.00229216	-181.623	0.176194	0.019756	6.40086	0.559299	3.65589	-0.744848	-0.166724	1.3969	-0.172263	-0.0651686
59	0.0678816	2.23297	5.9753	1.67915e-05	15	0.00118292	-154.972	0.112602	0.0219101	0.722102	0.535265	0.369693	-0.0820556	0.0285305	0.505226	0.000114787	0.0774818
60	0.0697457	1.74432	6.90899	7.12003e-05	18	0.00217869	-164.845	0.106189	0.0434095	1.6172	0.551537	1.48197	-0.337609	0.172162	0.966229	-0.0192976	0.173762
61	0.290611	0.578537	3.85108	0.000189089	24	0.00300071	-205.923	0.187941	0.0218682	25.0986	0.570501	15.5139	-2.32444	-0.412769	2.68007	-0.296954	-0.157383
62	0.107018	1.31011	7.13724	1.86509e-05	18	0.00111508	-188.958	0.140708	0.015964	0.997238	0.551537	0.351443	-0.0693984	0.0219976	0.447402	-0.0179381	0.0596805
63	0.097072	1.61413	5.86611	1.43285e-05	21	0.000892204	-230.558	0.138111	0.0113022	0.682805	0.562552	0.186093	-0.0438953	0.00339479	0.341947	-0.0206814	0.0290402
64	0.0508463	2.72882	16.2219	6.77543e-06	14	0.000784823	-155.847	0.101225	0.0255492	0.178905	0.527969	0.0541423	0.0147026	0.12445	0.15742	0.0695686	0.189942
65	0.0400185	2.81913	3.70483	1.38063e-05	14	0.00112032	-145.882	0.0650346	0.029381	1.77038	0.527969	1.6152	-0.362236	-0.250593	1.10812	-0.0547305	-0.0221707
66	0.042526	2.46773	3.9146	2.89127e-05	13	0.00170037	-124.318	0.0667875	0.0456938	3.12663	0.519296	4.4025	-1.11277	-0.549108	1.80241	-0.136442	-0.0279707
67	0.0541967	1.77515	5.72906	4.24985e-05	18	0.00168322	-174.134	0.0804944	0.0401628	2.07365	0.551537	1.98687	-0.501751	0.0540436	1.13767	-0.0671339	0.110131
68	0.0986457	1.5714	4.07879	2.72071e-05	17	0.00139405	-170.625	0.127127	0.0173031	2.51815	0.546857	1.351	-0.343331	-0.119294	0.924206	-0.116152	-0.0436034
69	0.126842	1.26105	7.00942	2.41292e-05	19	0.00122804	-196.034	0.162629	0.014503	1.02	0.555652	0.333369	-0.0646421	0.0165128	0.433535	-0.0194511	0.0512263
70	0.124157	0.867965	5.37727	1.09894e-05	18	0.000855937	-198.479	0.118867	0.0133609	3.08788	0.551537	1.00356	-0.184315	-0.0111348	0.716368	-0.0687575	0.0091925
71	2483	5.42384e-05	1.56534	6.86122e-05	16	0.00229736	-144.348	0.123912	5024.31	3.25719e+10	0.541488	2.6401e+10	-1.40298e+09	-63985.2	0.100917	0.386494	0.0997033
72	0.0270994	3.22525	7.08954	1.13406e-06	15	0.000307416	-195.398	0.0525211	0.0144759	0.184909	0.535265	0.048107	-0.00223858	0.0232894	0.176284	0.035849	0.0753988
73	0.131405	0.984786	2.45467	1.10937e-05	18	0.000859988	-198.309	0.10621	0.0103635	12.7381	0.551537	5.0945	-1.15666	-0.54728	1.63556	-0.313898	-0.260081
74	741.98	0.000213297	2.14464	0.00012395	25	0.00237363	-226.416	0.17329	20.2266	6.03741e+08	0.57268	2.73103e+08	-174244	-26.8219	0.0654619	0.166948	0.0654574
75	1071.56	0.000156354	0.530157	1.935e-05	12	0.00146629	-117.998	0.0701312	2931.39	6.01641e+10	0.508819	6.05034e+10	-4.47339e+07	-17379.3	0.100557	1.39377	0.100176
76	530.83	0.000378866	0.355944	7.96822e-06	14	0.000851107	-153.577	0.0597776	517.479	1.52701e+10	0.527969	9.57926e+09	1.00471e+08	114283	0.0620007	1.28798	0.0608268
77	0.199192	0.7143	3.96825	2.32e-05	21	0.00113529	-220.438	0.152884	0.0112109	7.68461	0.562552	2.4079	-0.420551	-0.0834186	1.08394	-0.132298	-0.0630664
78	0.479755	0.360987	2.31266	4.09497e-05	25	0.00136431	-254.104	0.171507	0.00986419	95.6544	0.57268	28.934	-3.83181	-0.786086	3.50174	-0.430971	-0.357771
79	0.0713257	2.39702	9.78828	0.000164563	22	0.002943	-189.238	0.130311	0.0523984	0.652914	0.565473	0.544319	-0.0495073	0.327612	0.568872	0.0975149	0.279721
80	0.0964881	1.28789	5.39339	3.20163e-05	20	0.00137234	-202.142	0.119135	0.0201957	2.17154	0.559299	1.09371	-0.250826	-0.0141948	0.799067	-0.0750005	0.0268755
81	0.0353765	3.6184	7.25886	1.37939e-05	14	0.00111982	-145.894	0.0709923	0.0412981	0.433653	0.527969	0.302528	0.0317757	0.185011	0.427112	0.132071	0.220839
82	0.0689112	1.42073	5.12085	1.92825e-05	21	0.00103501	-224.322	0.0889837	0.0190786	1.91933	0.562552	0.959412	-0.231719	-0.0231646	0.762393	-0.0745538	0.0196812
83	0.0833115	1.31306	9.28225	2.04571e-06	16	0.000396689	-200.552	0.113873	0.00836782	0.337129	0.541488	0.0539313	-0.00917359	0.00919544	0.171924	0.000927875	0.0425562
84	0.0835721	1.73674	4.76774	1.01009e-05	19	0.000794547	-212.58	0.11804	0.0110412	0.91633	0.555652	0.280158	-0.0714569	-0.0138354	0.428544	-0.0397554	0.00626431
85	0.1454	1.09859	3.67856	1.75274e-05	24	0.000913586	-263.006	0.147127	0.00814887	2.9306	0.570501	0.749695	-0.170984	-0.0553765	0.645187	-0.0954811	-0.0527689
86	0.0973004	1.06374	2.60448	2.63728e-05	15	0.00148248	-148.2	0.0849541	0.0248855	22.7721	0.535265	21.4844	-5.01266	-2.37885	3.40428	-0.64417	-0.513822
87	0.198432	0.962309	4.05988	4.06886e-05	23	0.00142633	-231.365	0.189598	0.0104945	3.93043	0.568109	1.21692	-0.250562	-0.0623832	0.804542	-0.104869	-0.0480271
88	0.0866652	1.32668	2.39162	8.85401e-06	18	0.000768289	-202.368	0.083877	0.0111187	8.32934	0.551537	3.84221	-0.941489	-0.581088	1.48117	-0.295501	-0.253814
89	0.135203	1.19624	5.73211	5.40978e-05	21	0.00173362	-202.659	0.161806	0.0184609	2.06179	0.562552	0.931683	-0.198106	-0.00330743	0.726202	-0.060675	0.0317033
90	0.0879493	1.50421	4.70922	1.48099e-05	22	0.000882874	-242.214	0.114921	0.011819	1.29933	0.565473	0.423062	-0.105751	-0.0204513	0.513064	-0.0555267	-0.000232604
91	0.049438	2.1208	3.18914	3.35327e-05	14	0.00174598	-133.458	0.068463	0.0389744	5.80317	0.527969	8.17446	-2.12393	-1.41499	2.37689	-0.31847	-0.232617
92	0.0808958	1.5656	8.03927	4.74215e-05	21	0.00162312	-205.425	0.119362	0.0269141	0.978568	0.562552	0.539445	-0.10349	0.0810731	0.564296	0.00155421	0.12312
93	0.0410332	2.65566	4.23811	1.34267e-05	19	0.000916063	-207.172	0.0676474	0.0212891	1.04569	0.555652	0.636429	-0.151325	-0.0607655	0.691305	-0.0283457	0.0173408
94	0.0598557	1.32581	3.43951	1.68754e-05	11	0.00145239	-108.046	0.0665639	0.0398073	12.0507	0.495914	16.2952	-4.08808	-1.62358	3.10285	-0.498978	-0.287225
95	0.0545712	2.31051	3.94578	1.83793e-05	15	0.00123758	-153.617	0.0836479	0.0242861	1.86708	0.535265	1.42569	-0.361587	-0.175586	1.01477	-0.0857605	-0.024487
96	0.0507621	2.37574	3.75849	9.0453e-06	15	0.000868202	-164.252	0.0776385	0.0179851	1.45992	0.535265	0.846934	-0.214078	-0.119442	0.784635	-0.0692166	-0.0296745
97	1879.99	0.000106421	1.73189	0.000123655	23	0.00248651	-205.8	0.195274	216.194	3.86785e+09	0.568109	1.71677e+09	-1.77811e+07	-1517.98	0.0585559	0.199279	0.0584825
98	0.154758	1.00239	3.98742	3.80193e-05	22	0.00141457	-221.473	0.151167	0.0136457	4.75445	0.565473	1.88765	-0.407042	-0.104914	1.00933	-0.137931	-0.0623051
99	0.317144	0.389312	1.99341	2.20385e-05	19	0.00117363	-197.756	0.112433	0.0143888	170.731	0.555652	79.6331	-11.8507	-2.95148	5.83559	-0.838208	-0.728031
100	35.0613	0.00468581	0.876807	6.43621e-06	19	0.000634242	-221.143	0.102146	0.0134776	5.08019e+06	0.555652	1.20979e+06	-6552.85	-41.9396	660.764	-3.96679	-3.87059
101	0.179182	0.831246	3.87477	0.000180923	26	0.00280468	-226.979	0.152499	0.0242019	13.207	0.574675	9.34568	-1.79949	-0.423505	2.1803	-0.28759	-0.143706
102	1.05872	0.157521	1.16988	1.69546e-05	21	0.000970528	-227.024	0.120185	0.0103014	2684.08	0.562552	883.031	-91.8168	-15.0252	18.4828	-2.0079	-1.91844
103	0.122355	1.33922	3.3723	7.82495e-05	20	0.00214544	-184.269	0.135984	0.0216391	6.5929	0.559299	4.79258	-1.19826	-0.51594	1.68571	-0.270521	-0.173391
104	0.0834342	2.16216	9.07565	5.92407e-05	15	0.00222187	-136.061	0.145185	0.0389754	0.676747	0.535265	0.472744	-0.0584602	0.186126	0.539189	0.0601246	0.205591
105	0.176798	0.792318	3.77154	4.97974e-05	16	0.00195718	-149.476	0.14415	0.0225165	14.4099	0.541488	9.59046	-1.81238	-0.429411	2.19375	-0.291367	-0.154261
106	0.061632	2.17764	3.76782	4.64168e-05	17	0.00182085	-161.544	0.0909513	0.0305673	2.88057	0.546857	2.83015	-0.739646	-0.383962	1.41683	-0.147479	-0.0672077
107	0.176439	0.844753	2.51485	0.00014503	20	0.00292082	-171.928	0.129444	0.0290912	43.9525	0.559299	45.7979	-9.81405	-3.98306	4.80922	-0.878276	-0.710403
108	0.510947	0.295011	3.21404	2.00002e-05	22	0.00102598	-235.605	0.175951	0.00847525	55.0958	0.565473	12.4282	-1.20527	-0.146608	2.26481	-0.187759	-0.125332
109	0.0794914	1.92858	4.75502	6.18941e-05	19	0.00196682	-178.136	0.118007	0.0276018	1.88771	0.555652	1.42672	-0.369627	-0.07427	0.986449	-0.0799736	0.0237728
110	0.509755	0.275761	3.35099	7.26849e-05	18	0.00220129	-164.474	0.16788	0.0213111	143.275	0.551537	79.6746	-7.14841	-0.773988	5.70956	-0.434023	-0.276866
111	0.0761904	1.84318	4.58717	1.91482e-05	15	0.00126321	-153.002	0.10977	0.0209109	1.70261	0.535265	1.00495	-0.26032	-0.0630619	0.821608	-0.0769273	0.00531992
112	0.31634	0.493702	3.46553	1.47137e-05	22	0.000880003	-242.358	0.173885	0.0072982	14.2313	0.565473	2.90199	-0.409057	-0.073042	1.14074	-0.127751	-0.0787001
113	0.0542395	2.0683	7.38733	6.86716e-05	17	0.00221475	-154.886	0.0901885	0.0559836	1.3624	0.546857	1.50545	-0.318249	0.332291	0.987647	0.0303635	0.25627
114	1481.72	0.000120423	1.80618	0.000231361	24	0.00331921	-201.081	0.178324	209.498	3.91661e+09	0.570501	2.46796e+09	-7.24714e+06	-787.309	0.0848621	0.272932	0.0849427
115	0.494384	0.312024	2.56308	3.75898e-05	20	0.001487	-198.933	0.163068	0.0130366	131.203	0.559299	49.6638	-5.62666	-0.91652	4.54325	-0.46793	-0.369105
116	0.153973	0.884134	5.01448	3.21801e-05	20	0.00137584	-202.04	0.146885	0.0158387	4.19054	0.559299	1.69061	-0.317439	-0.0348538	0.934032	-0.097102	-0.0053251
117	5501.24	4.29886e-05	1.5653	0.000769341	29	0.00543967	-215.282	0.217592	8839.68	5.28959e+10	0.579756	3.96894e+10	9.70436e+08	38918.5	0.101554	0.381451	0.100113
118	0.0809657	1.91893	14.4058	0.000112531	11	0.00375051	-87.1753	0.139832	0.0826801	1.16809	0.495914	1.56447	-0.0224043	1.41724	0.916771	0.173627	0.613814
119	0.0660842	2.02356	17.9815	8.01547e-05	15	0.00258448	-131.526	0.118457	0.0695649	0.663148	0.535265	0.604568	0.0212602	0.793555	0.550754	0.141824	0.457267
120	0.289193	0.190134	3.04456	9.00709e-06	13	0.000949057	-139.479	0.0654519	0.0282919	482.824	0.519296	343.13	-24.0704	-2.00463	11.63	-0.722707	-0.485463
121	0.147203	0.70445	4.38014	1.59864e-05	20	0.000969729	-216.033	0.11509	0.0137029	7.51899	0.559299	2.71522	-0.460598	-0.0702039	1.14816	-0.128709	-0.0421317
122	1815.79	9.81738e-05	2.50592	0.000149607	23	0.00273502	-201.418	0.210447	116.427	1.98764e+09	0.568109	8.77818e+08	8.9911e+06	522.757	0.0679449	0.140284	0.0679591
123	5050.24	3.62907e-05	1.95986	0.000360831	26	0.00396085	-209.03	0.19151	7562.76	3.80262e+10	0.574675	2.56707e+10	-1.97751e+08	-6817.94	0.0919587	0.269336	0.0942103
124	0.0608619	2.31033	9.97641	6.73175e-05	12	0.00273491	-103.037	0.109868	0.075261	1.01732	0.508819	1.26324	-0.122768	0.811015	0.864005	0.138858	0.443162
125	201.507	0.000328772	2.53153	1.82892e-06	16	0.000375081	-202.344	0.0785685	1.23648	7.49349e+07	0.541488	1.47426e+07	-18162.3	-3.64249	0.0309933	0.0629411	0.0309904
126	0.0735303	1.14847	4.72506	6.9938e-06	15	0.000763424	-168.11	0.0821281	0.0178069	3.17139	0.535265	1.50384	-0.341169	-0.052414	0.920866	-0.109121	-0.00870572
127	0.261784	0.648333	3.11933	4.30492e-05	16	0.00181974	-151.806	0.172033	0.0169529	25.1792	0.541488	13.066	-2.30543	-0.596928	2.4933	-0.353394	-0.243753
128	2863.2	8.30876e-05	1.31896	0.000149787	24	0.00267071	-211.515	0.196779	1336.95	1.24621e+10	0.570501	5.86808e+09	-1.42155e+08	-11755.5	0.056238	0.270139	0.0565037
129	0.172364	1.08351	4.5083	4.32337e-05	22	0.00150846	-218.645	0.183333	0.012154	2.84755	0.565473	0.982138	-0.20908	-0.0443965	0.73658	-0.0869241	-0.0244443
130	0.106038	1.23869	8.23616	0.000153236	18	0.00319621	-151.048	0.137918	0.0472822	2.68383	0.551537	2.70691	-0.457733	0.267054	1.21731	-0.0199002	0.217796
131	0.0480395	2.30463	5.15212	2.4107e-05	13	0.00155264	-126.681	0.0784259	0.0406788	1.72541	0.519296	1.82711	-0.442338	-0.0035614	1.14184	-0.035141	0.102302
132	0.0680168	1.89959	6.59067	0.00011514	18	0.00277055	-156.193	0.106982	0.0537561	1.87093	0.551537	2.1706	-0.509198	0.22856	1.18993	-0.0187775	0.203249
133	1274.47	0.000171084	1.68602	6.57525e-05	26	0.0016908	-253.296	0.20956	53.7051	9.57055e+08	0.574675	2.51248e+08	-635559	-86.5925	0.0349136	0.122914	0.0349101
134	3690.64	5.26686e-05	1.89321	0.000204431	24	0.00312006	-204.051	0.199364	1882.36	1.54678e+10	0.570501	8.41148e+09	-2.46259e+08	-12169.5	0.0735669	0.219903	0.0732183
135	2322.22	6.7309e-05	2.16533	0.000103662	16	0.00282383	-137.745	0.17199	1006.53	8.83463e+09	0.541488	5.96041e+09	2.21935e+07	-0.175584	0.097419	0.248691	0.0976453
136	380.974	0.00036366	1.50858	5.32516e-05	17	0.0019503	-159.209	0.124651	11.3454	6.51912e+08	0.546857	4.09676e+08	180583	54.9553	0.08154	0.32836	0.0814948
137	0.178232	0.879339	4.90463	3.33806e-05	20	0.00140127	-201.308	0.168471	0.0135314	3.88316	0.559299	1.39025	-0.25749	-0.03421	0.846082	-0.0880986	-0.0120641
138	10.248	0.016702	2.00244	0.000124467	22	0.00255947	-195.382	0.179723	0.0201773	127412	0.565473	64508.3	-591.203	-6.7946	153.027	-1.35512	-1.17377
139	0.0590172	2.01652	2.99692	1.66106e-05	15	0.00117653	-155.135	0.0781691	0.0214712	4.10581	0.535265	3.32655	-0.859122	-0.597201	1.49695	-0.22171	-0.176298
140	812.535	0.000241642	2.14295	4.92518e-05	28	0.00140359	-283.561	0.214898	7.33008	2.13539e+08	0.578195	4.34518e+07	44998.9	8.80635	0.0293469	0.0754028	0.0293411
141	0.389465	0.468883	2.83139	6.42409e-05	26	0.00167125	-253.9	0.190066	0.011063	39.3597	0.574675	12.9952	-1.89881	-0.410617	2.40093	-0.302836	-0.227257
142	0.227444	0.79725	3.07409	8.47991e-05	23	0.00205912	-214.475	0.173572	0.0150365	15.8214	0.568109	7.83984	-1.55749	-0.495938	1.98182	-0.307898	-0.220043
143	0.221659	0.573043	2.87481	1.06881e-05	20	0.000792914	-224.085	0.128116	0.00880334	19.9358	0.559299	5.39516	-0.906569	-0.229199	1.57886	-0.223685	-0.163556
144	0.0781405	1.83747	3.9863	1.8414e-05	16	0.00119015	-165.394	0.108374	0.0177634	2.01525	0.541488	1.11942	-0.295704	-0.118439	0.866063	-0.10226	-0.0379506
145	3388.06	0.000102771	1.11575	0.000307032	35	0.00309754	-300.211	0.257637	531.818	8.91244e+09	0.587107	3.05741e+09	-4.96047e+07	-5346.33	0.0400158	0.232577	0.0399022
146	0.121727	1.11357	5.8374	3.05381e-05	20	0.00134028	-203.088	0.139898	0.0169393	2.09939	0.559299	0.863766	-0.174372	0.000593614	0.689629	-0.0565739	0.0321065
147	0.146584	0.922205	5.95133	1.83887e-05	17	0.00114607	-177.285	0.149536	0.0148569	2.5509	0.546857	0.900242	-0.162023	0.000898456	0.68246	-0.0552755	0.0270155
148	0.19406	0.849329	4.18785	2.72323e-05	21	0.00123	-217.073	0.171628	0.0108441	4.73358	0.562552	1.4438	-0.275714	-0.0568548	0.859679	-0.106094	-0.043073
149	0.131177	1.09999	7.32878	4.94857e-05	19	0.00175865	-182.387	0.155949	0.022621	1.85478	0.555652	0.901697	-0.164426	0.0414852	0.695893	-0.0326471	0.0799517
150	3.60685	0.0464373	1.73557	2.41159e-05	20	0.00119104	-207.81	0.160768	0.010797	12432.8	0.559299	3507.12	-96.9158	-3.46669	35.9421	-0.97243	-0.873105
151	0.914978	0.166571	2.81642	7.12831e-05	20	0.00204771	-186.134	0.177372	0.0174625	487.762	0.559299	221.297	-14.0812	-1.14657	9.28769	-0.53589	-0.397913
152	1314	0.000103066	2.68063	0.000222853	25	0.00318272	-211.75	0.164798	127.72	2.1898e+09	0.57268	1.39747e+09	-6.39004e+06	-260.553	0.0995625	0.18668	0.0995644
153	0.0786009	1.57473	7.21866	6.94001e-06	15	0.000760483	-168.226	0.114482	0.0151931	0.6457	0.535265	0.208958	-0.0447556	0.0229636	0.355296	-0.00810072	0.0629862
154	0.0740735	2.23881	8.47381	8.96665e-05	18	0.00244495	-160.694	0.129648	0.0446052	0.76799	0.551537	0.611761	-0.0963823	0.229584	0.620168	0.0599882	0.224565
155	4887.08	4.07824e-05	1.95375	0.000345399	21	0.00438051	-163.727	0.207913	5772.04	3.46246e+10	0.562552	2.84902e+10	-2.1959e+09	-63299.3	0.108526	0.305195	0.106111
156	0.925621	0.159715	2.72161	2.13186e-05	21	0.00108829	-222.214	0.170019	0.00942541	308.891	0.562552	75.8064	-4.75739	-0.384622	5.42765	-0.311337	-0.235764
157	710.822	0.000168816	4.05935	0.00028147	18	0.00433182	-140.104	0.17089	13.8081	5.2304e+08	0.551537	5.09657e+08	457577	57.129	0.181419	0.180566	0.181421
158	0.155795	0.904501	2.03734	5.00736e-05	17	0.00189121	-160.255	0.108781	0.0213141	50.2904	0.546857	45.0188	-9.93016	-5.14897	4.77031	-0.982407	-0.876458
159	229.84	0.000627187	2.18449	0.000173621	22	0.0030229	-188.06	0.159285	1.25516	9.83546e+07	0.565473	6.56579e+07	-1186.06	1.79336	0.0964417	0.241926	0.0964096
160	0.697454	0.180919	3.96105	3.8113e-05	21	0.00145513	-210.014	0.16564	0.0138931	147.03	0.562552	48.8803	-2.77474	-0.156739	4.37525	-0.202717	-0.101229
161	0.0989198	0.895437	4.17791	7.74959e-06	17	0.000744004	-191.975	0.09072	0.0141827	5.38661	0.546857	2.10818	-0.427388	-0.08677	1.04768	-0.135848	-0.0492155
162	0.0795235	1.40039	3.977	6.73363e-05	17	0.00219311	-155.22	0.0954757	0.037482	6.90547	0.546857	7.80541	-1.98104	-0.633787	2.17673	-0.303968	-0.11969
163	0.110589	1.0906	4.25365	9.41844e-05	20	0.00235378	-180.562	0.116279	0.0322039	8.08422	0.559299	7.28686	-1.64079	-0.37222	2.01195	-0.265629	-0.0850683
164	1286.77	0.000128095	2.0473	9.60983e-05	23	0.00219201	-211.598	0.176233	89.0135	1.76185e+09	0.568109	7.51433e+08	3.03626e+06	295.204	0.0605482	0.165656	0.0605538
165	0.606706	0.214444	2.89307	7.73723e-05	19	0.00219904	-173.895	0.150296	0.0227244	355.987	0.555652	213.196	-16.7296	-1.68365	9.21601	-0.646864	-0.468225
166	0.0887743	1.07324	2.60604	9.71462e-06	11	0.00110197	-114.121	0.0779851	0.02325	21.1092	0.495914	18.853	-4.42305	-2.10587	3.19357	-0.606075	-0.480488
167	0.111028	1.51266	5.54823	4.29698e-05	16	0.00181807	-151.836	0.150971	0.0226452	1.78596	0.541488	1.04335	-0.240104	-0.0071848	0.801568	-0.0589626	0.0429267
168	0.13702	1.5	4.00836	1.68575e-05	20	0.000995799	-214.971	0.171345	0.00839166	1.39456	0.559299	0.366078	-0.0916317	-0.0331562	0.477088	-0.0617156	-0.0274631
169	0.124249	1.17651	4.55375	4.08008e-05	21	0.00150556	-208.583	0.139556	0.0165936	3.16022	0.562552	1.47128	-0.331554	-0.0674856	0.914413	-0.109183	-0.0224978
170	0.0440202	2.28429	3.81223	3.94006e-06	15	0.000573008	-176.717	0.0665168	0.0140614	1.18388	0.535265	0.529812	-0.137291	-0.0694514	0.617446	-0.0589505	-0.0217756
171	0.0590602	1.87943	6.82177	1.60744e-05	15	0.00115738	-155.627	0.0929634	0.027796	0.952066	0.535265	0.576786	-0.128366	0.0727378	0.608966	-0.00430846	0.115252
172	0.0656855	1.19303	4.18318	9.1981e-06	12	0.00101095	-126.923	0.0727378	0.0279563	6.18774	0.508819	4.98161	-1.18461	-0.286976	1.68957	-0.230602	-0.0710797
173	0.100968	1.64169	7.35834	6.08131e-05	18	0.00201351	-167.684	0.150666	0.0277088	1.07276	0.551537	0.633941	-0.129821	0.0709759	0.622169	-0.00527146	0.113061
174	0.0307941	2.58349	10.7039	2.32406e-05	13	0.00152449	-127.157	0.0583198	0.0804333	0.840736	0.519296	1.00665	-0.0310957	1.08209	0.751505	0.176039	0.534694
175	0.0273433	3.30017	4.24791	1.28797e-05	12	0.00119628	-122.883	0.0484817	0.050503	1.6857	0.508819	2.27995	-0.373745	-0.179273	1.32961	0.0456672	0.096339
176	0.0816571	1.7435	6.73334	2.34513e-05	17	0.00129425	-173.151	0.123773	0.0220541	0.879249	0.546857	0.422745	-0.0950447	0.0400658	0.517036	-0.0119098	0.0836685
177	0.122225	1.76181	4.53437	0.000136594	17	0.00312358	-143.195	0.171773	0.0304849	2.7923	0.546857	2.45225	-0.623111	-0.180064	1.27365	-0.122846	-0.0122541
178	0.110624	1.18444	3.24136	2.71766e-05	18	0.00134602	-182.182	0.11257	0.0169035	7.22682	0.551537	4.18803	-1.00311	-0.409824	1.54008	-0.255278	-0.169651
179	0.264286	0.639724	3.1696	5.34245e-05	17	0.00195347	-159.154	0.172921	0.0174408	25.7415	0.546857	13.7863	-2.38825	-0.602646	2.55655	-0.353879	-0.242227
180	0.0414377	2.58444	7.7918	5.10175e-05	13	0.00225871	-116.935	0.0757411	0.0809278	1.25981	0.519296	1.85133	-0.270512	0.798096	1.09512	0.133233	0.42492
181	0.145899	1.29321	4.9354	9.01614e-05	17	0.00253774	-150.257	0.176986	0.0246277	3.39765	0.546857	2.31587	-0.520554	-0.084303	1.16496	-0.118899	0.000319519
182	0.0659816	1.8882	18.2053	2.6722e-05	12	0.00172311	-114.125	0.114886	0.0440822	0.575135	0.508819	0.39312	0.0199744	0.586188	0.448441	0.102528	0.413814
183	0.88213	0.19263	2.08339	0.000153984	25	0.00264561	-220.992	0.170211	0.0196357	856.158	0.57268	481.835	-41.491	-5.13921	13.7826	-1.13928	-0.979673
184	890.263	0.000193102	1.82129	8.09356e-05	26	0.00187588	-247.894	0.172599	37.0372	8.35782e+08	0.574675	2.95789e+08	-1.21796e+06	-170.682	0.0477627	0.152858	0.0477516
185	1415.37	0.000146577	1.85774	0.000217571	29	0.00289277	-251.91	0.210584	80.9187	1.67111e+09	0.579756	7.08304e+08	-3.58661e+06	-386.37	0.0573632	0.178341	0.0573456
186	0.0349544	2.99934	2.94405	8.40583e-06	15	0.000836951	-165.351	0.0539957	0.0236267	2.0635	0.535265	1.67298	-0.343413	-0.375137	1.11724	-0.0784418	-0.0932389
187	0.0692225	1.78475	7.88763	0.000118012	17	0.00290334	-145.681	0.108702	0.0627206	1.75291	0.546857	2.11841	-0.45206	0.432156	1.1432	0.0151616	0.287928
188	2507.49	7.22354e-05	2.4121	0.000162452	24	0.00278133	-209.567	0.210069	342.075	3.9787e+09	0.570501	1.74205e+09	2.92239e+07	1324.68	0.0669011	0.145782	0.0670146
189	0.0900582	1.19089	2.09182	2.75886e-06	20	0.000402847	-251.171	0.0766407	0.00575562	7.49171	0.559299	1.89782	-0.447231	-0.284281	1.01624	-0.214976	-0.193278
190	0.100897	1.22387	4.37384	3.17622e-05	21	0.00132837	-213.841	0.11488	0.0178402	3.38151	0.562552	1.70367	-0.401804	-0.0930949	0.992116	-0.126276	-0.0332635
191	0.104594	1.3638	8.95619	0.000136698	12	0.00389726	-94.5372	0.14539	0.0665138	2.94475	0.508819	4.13703	-0.638794	0.685561	1.51854	0.0147862	0.368942
192	1697.23	0.000116697	2.10762	0.000101723	26	0.00210303	-241.95	0.214964	72.0128	1.47623e+09	0.574675	4.65924e+08	1.56244e+06	91.4213	0.0451474	0.118851	0.0451713
193	2191.89	0.000107018	1.14658	0.000121262	26	0.00229614	-237.382	0.17683	516.452	9.49198e+09	0.574675	3.94517e+09	6.77709e+07	8120.47	0.0496891	0.283571	0.0497458
194	0.159689	1.13182	3.95897	2.70863e-05	21	0.0012267	-217.186	0.168425	0.0105524	3.03249	0.562552	0.965632	-0.219301	-0.0642638	0.736536	-0.101643	-0.0476757
195	0.330099	0.671357	2.30334	9.78526e-05	27	0.00201921	-253.63	0.196181	0.0111597	33.8716	0.576507	13.6407	-2.62677	-0.955089	2.54525	-0.4429	-0.377756
196	0.15512	0.896474	4.88013	3.96663e-05	21	0.00148448	-209.175	0.148411	0.0160917	4.38632	0.562552	1.85096	-0.35303	-0.0468364	0.97939	-0.104693	-0.0134779
197	0.161252	0.962118	3.77153	8.0377e-05	19	0.00224133	-173.172	0.150658	0.0221286	9.81566	0.555652	6.67026	-1.40504	-0.393862	1.88305	-0.264599	-0.140708
198	1.02614	0.179566	2.84722	0.000115369	22	0.00246416	-197.052	0.214332	0.016355	389.278	0.565473	168.299	-11.305	-0.983846	8.12301	-0.492493	-0.366784
199	1391.29	0.00012192	2.27389	7.5333e-05	25	0.00185047	-238.865	0.191229	90.6464	1.14521e+09	0.57268	3.62989e+08	2.4457e+06	185.55	0.0471599	0.111321	0.0471451
200	0.420257	0.355689	2.42784	3.57226e-05	21	0.00140876	-211.374	0.151718	0.0126702	112.21	0.562552	42.9666	-5.51463	-1.06718	4.2637	-0.502232	-0.40703
201	0.075839	1.64451	7.99916	9.44986e-06	17	0.000821578	-188.602	0.114655	0.0162771	0.532606	0.546857	0.172097	-0.0344515	0.0301003	0.321473	0.00178589	0.0754442
202	0.103391	0.96661	2.79998	1.52207e-05	16	0.00108205	-168.441	0.0871853	0.0183736	16.3338	0.541488	10.467	-2.36062	-0.955979	2.34996	-0.421223	-0.314249
203	2203.74	8.14847e-05	1.97897	4.3154e-05	20	0.00159326	-196.172	0.188606	317.468	3.43248e+09	0.559299	1.04351e+09	2.74043e+07	1594.72	0.0438857	0.125522	0.0438852
204	4644.5	4.20253e-05	2.02695	0.000389263	19	0.00493244	-143.199	0.207614	4946.88	3.57908e+10	0.555652	3.35097e+10	-1.30458e+09	-41653.2	0.13057	0.348343	0.127938
205	3914.5	8.9471e-05	0.752191	0.000688478	30	0.00504967	-227.33	0.194212	5468.63	6.69391e+10	0.581204	5.31262e+10	-2.59135e+08	-33742.8	0.0850191	0.782501	0.0849482
206	0.0750051	1.44452	3.04789	1.24287e-05	15	0.00101771	-159.485	0.0840808	0.0178376	6.13015	0.535265	4.00166	-1.02308	-0.525951	1.5538	-0.267681	-0.192391
207	0.253001	0.604636	3.7659	3.69615e-05	19	0.0015199	-187.932	0.168179	0.0142107	15.3004	0.555652	6.06654	-0.959828	-0.180659	1.68542	-0.198327	-0.106491
208	0.448378	0.360523	3.3964	9.4729e-05	18	0.00251302	-159.706	0.187816	0.0212765	82.9025	0.551537	48.0125	-5.30292	-0.729694	4.51334	-0.41262	-0.261647
209	0.168524	1.0932	2.93431	1.24801e-05	24	0.000770902	-271.157	0.157116	0.00578448	3.73126	0.570501	0.772614	-0.179713	-0.0784302	0.651035	-0.11374	-0.0856213
210	0.293418	0.405444	4.15566	3.16198e-05	21	0.00132539	-213.936	0.145229	0.0144398	26.9413	0.562552	9.82131	-1.10879	-0.121148	2.05893	-0.174038	-0.0753272
211	1.475	0.110241	2.65247	6.51179e-05	23	0.00180441	-220.549	0.18853	0.0134757	989.789	0.568109	340.904	-15.5004	-0.897376	11.3778	-0.478352	-0.369115
212	0.200339	0.990842	4.34074	5.98473e-05	24	0.00168816	-233.533	0.198949	0.011812	3.61071	0.570501	1.22706	-0.250452	-0.0560326	0.811419	-0.0983324	-0.0363875
213	2051.95	0.000108988	1.40557	0.000186241	26	0.0028456	-226.226	0.192621	345.975	6.53357e+09	0.574675	3.17623e+09	-3.83318e+07	-3609.35	0.0598049	0.265146	0.0599474
214	0.118442	1.35309	3.98902	1.73393e-05	20	0.00100993	-214.408	0.139536	0.0106829	2.13019	0.559299	0.696523	-0.171368	-0.0559403	0.645731	-0.0883219	-0.0383925
215	1460.49	0.000127011	1.87796	0.000148041	26	0.00253704	-232.194	0.189411	128.939	2.22635e+09	0.574675	9.64319e+08	2.34552e+06	150.597	0.0594896	0.182227	0.0594399
216	2101.7	7.46646e-05	2.30641	0.000136054	26	0.00243216	-234.39	0.178139	356.276	4.10919e+09	0.574675	1.79591e+09	1.76644e+07	1018.03	0.0660149	0.152056	0.0660027
217	0.0424645	2.9111	3.37673	2.17599e-05	13	0.00147513	-128.013	0.0679034	0.037186	2.59483	0.519296	3.12432	-0.67492	-0.585843	1.54078	-0.0876082	-0.0732839
218	4429.93	6.01388e-05	1.3057	0.000519822	32	0.00423378	-254.076	0.218933	3727.16	3.02642e+10	0.583805	1.75232e+10	-3.63212e+08	-24976.5	0.0697612	0.335187	0.0698748
219	0.188875	1.41995	4.16665	2.46635e-05	26	0.00103553	-278.791	0.231573	0.0057327	0.992682	0.574675	0.174237	-0.041698	-0.0139567	0.32598	-0.0400284	-0.0170372
220	0.436242	0.464722	3.17705	6.89754e-05	15	0.00239749	-133.779	0.221079	0.0184552	51.3752	0.535265	27.1933	-3.74818	-0.713189	3.47127	-0.3968	-0.274041
221	0.118112	1.31696	5.17522	4.59846e-05	17	0.00181235	-161.703	0.146407	0.0220792	2.60343	0.546857	1.52821	-0.345712	-0.039583	0.948638	-0.0902987	0.0167666
222	0.211834	0.795139	2.53141	2.34741e-05	23	0.00108338	-244.016	0.149161	0.00863024	14.7247	0.568109	4.5675	-0.943534	-0.363527	1.50645	-0.26642	-0.216622
223	0.149764	0.818947	4.81597	3.48902e-05	16	0.00163825	-155.168	0.134043	0.0224055	7.56654	0.541488	4.4414	-0.801008	-0.101111	1.49691	-0.159122	-0.0245136
224	2908.86	7.86343e-05	1.42418	0.000324276	25	0.00383924	-202.373	0.198644	1563.64	1.63573e+10	0.57268	1.04019e+10	7.78384e+07	6526.45	0.0806298	0.348667	0.0804533
225	0.058681	2.30261	6.18764	9.95226e-05	15	0.00287985	-128.279	0.0991644	0.0642309	1.81422	0.535265	2.5615	-0.577216	0.294259	1.33289	0.01699	0.2437
226	4201.57	5.51731e-05	1.75365	0.000459372	28	0.00428659	-221.039	0.227869	2014.23	1.88579e+10	0.578195	1.11644e+10	-7.58099e+07	-4958.26	0.0797763	0.262268	0.0789043
227	0.368894	0.432979	3.22759	0.00016776	24	0.00282641	-208.796	0.177275	0.0216126	65.5642	0.570501	40.0323	-5.23335	-0.906536	4.18455	-0.45435	-0.30311
228	0.132773	1.22261	5.60969	2.14231e-05	18	0.00119508	-186.464	0.160284	0.0134679	1.53839	0.551537	0.52263	-0.111213	-0.00423224	0.546026	-0.0462551	0.0207844
229	0.229214	0.610662	3.51261	1.6679e-05	23	0.000913208	-251.877	0.150043	0.00855469	10.5333	0.568109	2.57823	-0.422951	-0.0890105	1.10027	-0.138553	-0.0827463
230	1995.21	7.73921e-05	2.4957	0.000199289	18	0.00364499	-146.318	0.181951	567.566	5.61829e+09	0.551537	4.43687e+09	-6.93437e+07	-2966.6	0.118576	0.245636	0.118643
231	0.0506847	2.82667	25.2377	3.50322e-06	15	0.00054031	-178.48	0.104221	0.0166753	0.102494	0.535265	0.0170181	0.0104428	0.0876779	0.0812369	0.0513548	0.166636
232	0.536672	0.238245	4.19522	4.69976e-05	22	0.00157275	-216.809	0.167038	0.0147884	79.1972	0.565473	27.927	-1.97222	-0.129414	3.34882	-0.185921	-0.0808085
233	0.0713258	1.70431	5.33766	8.57977e-06	18	0.000756297	-202.935	0.102348	0.0133196	0.884096	0.551537	0.300971	-0.0747888	-0.00271688	0.440928	-0.032903	0.0254215
234	0.154353	1.1313	6.63952	1.79704e-05	19	0.00105979	-201.634	0.183618	0.0108256	1.04272	0.555652	0.26089	-0.0488294	0.00631315	0.377987	-0.0221834	0.0316763
235	0.0717977	1.29345	1.54768	1.35409e-05	15	0.00106226	-158.2	0.0548799	0.0215419	51.0986	0.535265	56.377	-12.1474	-10.5529	5.46878	-1.2537	-1.22951
236	0.0808984	1.56526	6.39095	1.04468e-05	18	0.00083454	-199.391	0.115094	0.0142735	0.767593	0.551537	0.251122	-0.057021	0.0135187	0.392677	-0.018836	0.0476646
237	0.0610994	2.36238	7.79873	5.68278e-05	16	0.00209078	-147.363	0.108046	0.0472312	0.845316	0.541488	0.737072	-0.123781	0.248842	0.692002	0.0612462	0.232138
238	0.162169	0.878694	4.77605	4.19845e-05	21	0.00152724	-207.982	0.152193	0.0161144	4.84104	0.562552	2.04763	-0.385787	-0.0536602	1.02763	-0.112218	-0.0185799
239	0.598892	0.232781	3.30068	5.32991e-05	20	0.00177066	-191.949	0.168347	0.0161882	159.088	0.559299	66.5538	-5.19743	-0.488361	5.1689	-0.346703	-0.224961
240	0.116203	1.18536	4.8764	1.12706e-05	16	0.000931113	-173.248	0.133386	0.0128163	2.04457	0.541488	0.701793	-0.157259	-0.0238242	0.631965	-0.0695058	-0.00269302

## Sheet: Table S2
Table S2. Fitted results of the rotated and right-shifted Lorenz curves using PE-2 for S. chinensis.
Code	c	K2	RSS	n	RMSE	AIC	Gini index	root-mean-square relative intrinsic curvature	root-mean-square relative parameter-effects curvature	critical curvature	percentage bias(c)	percentage bias(K2)	standardized skewness(c)	standardized skewness(K2)
1	0.0616036	2.11253	5.95555e-05	14	0.00222777	-127.417	0.0669433	0.0431629	0.793829	0.507327	0.778493	0.484433	0.562489	0.213844
2	0.245039	1.66541	0.000404224	21	0.00461248	-162.424	0.23385	0.0188986	0.541751	0.532859	0.27322	0.1147	0.333214	0.0935268
3	0.286402	0.527782	3.13874e-05	17	0.00144655	-170.195	0.119444	0.0110537	2.86677	0.521122	1.17084	0.098213	0.681743	0.0483615
4	0.131357	2.50006	3.07521e-05	17	0.00143183	-170.543	0.154912	0.0112587	0.157139	0.521122	0.0367377	0.0295562	0.117752	0.0566754
5	0.153349	2.97375	0.000117149	23	0.00236189	-209.043	0.195007	0.0132167	0.141426	0.537076	0.034945	0.0368884	0.109502	0.0676895
6	0.144674	2.46266	8.99404e-05	25	0.00197749	-236.434	0.169431	0.0116652	0.166487	0.54057	0.0408519	0.031746	0.124551	0.0581736
7	0.262518	1.51279	0.000405065	26	0.00410825	-208.024	0.236624	0.0148452	0.505962	0.542101	0.205927	0.0757063	0.290197	0.0730671
8	0.0723286	2.30547	3.32525e-05	16	0.00154116	-157.937	0.0820936	0.0233413	0.369838	0.517164	0.186225	0.133037	0.271365	0.116343
9	0.194535	1.91968	0.000102733	26	0.00206895	-243.693	0.201031	0.00933547	0.206163	0.542101	0.0469926	0.0246814	0.137371	0.0462924
10	0.0627456	1.99874	1.35838e-05	14	0.00106395	-148.109	0.066252	0.020466	0.414886	0.507327	0.199234	0.113654	0.28574	0.101203
11	0.191052	1.96987	9.52328e-05	27	0.00195175	-256.363	0.20018	0.00872824	0.183266	0.543511	0.0386816	0.0209053	0.124503	0.0428803
12	0.117123	2.94253	6.51456e-05	22	0.00180479	-211.625	0.148297	0.0136543	0.147541	0.535071	0.0376651	0.039491	0.114741	0.0698048
13	0.130472	1.21002	4.98639e-05	17	0.00182326	-162.326	0.101993	0.0181661	0.929199	0.521122	0.505815	0.132869	0.460329	0.0862956
14	0.322764	1.02279	0.000265423	31	0.00302531	-267.739	0.224771	0.00987045	0.702959	0.54819	0.219312	0.0449062	0.300191	0.0462025
15	0.0895806	1.81972	7.97836e-05	15	0.00247734	-133.595	0.0899023	0.0332682	0.800783	0.512614	0.65382	0.321701	0.52138	0.163393
16	0.131078	2.11507	8.53118e-05	18	0.00230911	-163.59	0.142527	0.0184865	0.340066	0.524595	0.143407	0.0874241	0.240053	0.0904461
17	0.0744572	1.68153	8.28615e-05	14	0.00262776	-122.793	0.0714553	0.0446891	1.22982	0.507327	1.41875	0.611424	0.771837	0.216205
18	0.155299	2.83097	0.000413434	24	0.00433503	-189.149	0.193486	0.0237832	0.272924	0.538901	0.125242	0.121251	0.211632	0.119934
19	0.0738677	2.21827	0.000289425	16	0.00454678	-123.317	0.0822695	0.0687537	1.16886	0.517164	1.75405	1.18644	0.841195	0.342494
20	0.119203	2.96953	0.000116108	20	0.00253977	-178.377	0.151498	0.0200649	0.211868	0.530405	0.0784112	0.0823017	0.166103	0.100567
21	0.0706398	0.892753	3.0976e-05	12	0.00176	-114.352	0.044587	0.0460089	4.22036	0.493695	6.34504	1.06983	1.62488	0.208946
22	0.147672	2.33426	0.000312946	25	0.00368868	-205.262	0.168616	0.0212444	0.33162	0.54057	0.155396	0.110278	0.244814	0.105832
23	0.123423	1.5853	1.74291e-05	16	0.00111577	-168.273	0.114425	0.0109158	0.336169	0.517164	0.0974303	0.0382188	0.20191	0.0526326
24	0.172083	1.24261	0.000125391	18	0.00279945	-156.658	0.136914	0.0206087	1.00062	0.524595	0.603726	0.163041	0.503555	0.096432
25	0.119311	2.71206	0.000202501	19	0.00345136	-157.615	0.145934	0.0281868	0.342184	0.527667	0.189367	0.172166	0.264185	0.140591
26	0.143271	1.97926	0.000168119	17	0.00334782	-141.665	0.150496	0.0254748	0.531085	0.521122	0.321749	0.17824	0.361641	0.125918
27	0.133069	1.36886	4.62256e-05	17	0.00175548	-163.614	0.11272	0.0164007	0.66151	0.521122	0.307011	0.0959184	0.359492	0.0775561
28	0.0877654	1.05115	1.52403e-05	14	0.00112695	-146.498	0.0623085	0.0198914	1.32953	0.507327	0.826438	0.177632	0.588126	0.0930476
29	0.0830954	2.64129	9.26853e-05	16	0.00257301	-141.536	0.100461	0.0333968	0.426954	0.517164	0.279556	0.251385	0.324623	0.169776
30	0.0854076	2.15116	0.000132157	16	0.00307242	-135.86	0.0936693	0.0403897	0.717324	0.517164	0.646243	0.409921	0.511407	0.197742
31	0.118586	2.51808	0.000116058	17	0.00278158	-147.965	0.140313	0.0241172	0.332225	0.521122	0.16668	0.135187	0.251103	0.12124
32	0.260117	1.73354	0.00110409	23	0.00725091	-157.446	0.254029	0.0266014	0.713341	0.537076	0.489472	0.22287	0.442553	0.134148
33	0.137053	3.44452	0.000118318	21	0.00249545	-188.224	0.184492	0.0164041	0.139626	0.532859	0.0383995	0.0507445	0.1102	0.0830993
34	0.131519	1.56085	0.000243525	20	0.0036782	-163.563	0.120804	0.0306104	0.973536	0.530405	0.790582	0.30422	0.576088	0.14766
35	0.192298	1.91589	7.37137e-05	25	0.00179024	-241.408	0.198508	0.00839366	0.185344	0.54057	0.037788	0.0197616	0.123299	0.041365
36	0.136882	1.80064	3.12756e-05	18	0.00139811	-181.653	0.13657	0.0111674	0.272741	0.524595	0.0757858	0.036189	0.176715	0.0543704
37	0.220516	0.422791	1.84922e-06	14	0.000392558	-176.027	0.076188	0.00508974	2.05653	0.507327	0.399617	0.0254904	0.3954	0.0219735
38	0.193045	1.6746	0.000100167	22	0.00223793	-202.16	0.18482	0.0116265	0.324643	0.535071	0.0985501	0.0412164	0.201734	0.0557793
39	0.0735253	1.97752	5.59327e-05	16	0.0019988	-149.617	0.0771969	0.03112	0.641877	0.517164	0.466623	0.261374	0.438386	0.152697
40	0.160905	2.18645	0.000153269	24	0.00263946	-212.964	0.177921	0.0145411	0.253757	0.538901	0.0840167	0.0535699	0.181979	0.0717199
41	0.101741	1.58138	8.33853e-05	16	0.00244051	-143.228	0.0941844	0.0292991	0.902373	0.517164	0.696017	0.272201	0.541308	0.140189
42	0.0868411	2.76885	5.3813e-05	16	0.00196056	-150.235	0.107176	0.0240126	0.285874	0.517164	0.131015	0.127857	0.218978	0.123638
43	0.171548	1.74356	2.77334e-05	18	0.00131656	-183.817	0.168082	0.00841316	0.218774	0.524595	0.0469054	0.0211705	0.13891	0.0409325
44	0.18493	1.91957	0.0001215	24	0.00235005	-218.538	0.1911	0.0116672	0.256578	0.538901	0.0726481	0.0383982	0.170829	0.0578609
45	0.107124	3.01427	0.000118105	18	0.0027169	-157.736	0.136977	0.0251689	0.260313	0.524595	0.118961	0.130178	0.203706	0.127834
46	0.0876966	2.67976	8.07213e-05	17	0.00231979	-154.137	0.106704	0.0274257	0.339492	0.521122	0.182991	0.165461	0.261279	0.137641
47	0.0854198	3.12681	0.000112429	19	0.00257167	-168.795	0.110835	0.0292052	0.283887	0.527667	0.146187	0.169272	0.224256	0.147363
48	0.150627	2.52753	0.000170337	24	0.00278255	-210.43	0.17853	0.0158568	0.218814	0.538901	0.0721373	0.0590096	0.163736	0.0805549
49	0.22945	1.92244	0.000562918	20	0.00559225	-146.805	0.237296	0.0242305	0.538161	0.530405	0.318582	0.169254	0.355122	0.122066
50	0.150147	2.49045	6.2114e-05	21	0.00180808	-201.757	0.176757	0.0111401	0.156704	0.532859	0.0365231	0.0290545	0.117152	0.0560643
51	0.164125	2.21621	0.000144289	22	0.00268597	-194.131	0.182709	0.0150757	0.25687	0.535071	0.0875527	0.0571495	0.185035	0.074597
52	0.144795	2.47873	0.000134501	23	0.00253078	-205.866	0.170084	0.0153765	0.218823	0.537076	0.0710445	0.0561279	0.16369	0.0777463
53	0.0985417	1.77827	0.000194363	18	0.00348535	-148.769	0.0976313	0.0391252	0.979726	0.524595	0.952786	0.45036	0.630429	0.190991
54	0.121075	3.43741	0.000232502	22	0.00340956	-183.635	0.16286	0.024967	0.211617	0.535071	0.0882557	0.116585	0.16768	0.125799
55	0.108264	2.46442	4.53957e-05	15	0.00186868	-142.054	0.126832	0.0193594	0.275822	0.512614	0.110023	0.0872618	0.205702	0.0969633
56	0.109129	2.28925	7.91672e-05	22	0.00198956	-207.337	0.123438	0.0168143	0.270839	0.535071	0.0999822	0.0701289	0.197822	0.0841723
57	0.129021	2.32112	0.000237888	15	0.00427774	-117.208	0.146921	0.0373156	0.581681	0.512614	0.470413	0.330787	0.429181	0.182584
58	0.149516	2.43508	0.00018573	20	0.00321222	-168.981	0.174184	0.0204902	0.297736	0.530405	0.130085	0.0978826	0.223065	0.101149
59	0.107636	1.86586	0.000184311	15	0.00376534	-121.036	0.109524	0.0414117	0.945375	0.512614	0.959235	0.484714	0.629402	0.201882
60	0.0851083	2.67172	0.00021638	18	0.00367746	-146.837	0.103418	0.0439672	0.550568	0.524595	0.470761	0.430157	0.420671	0.222811
61	0.152138	2.73159	0.000235913	24	0.00327465	-202.613	0.186667	0.0182945	0.221118	0.538901	0.0805585	0.0729166	0.170717	0.0914783
62	0.100533	3.59773	0.000227976	18	0.00377472	-145.898	0.137468	0.0372365	0.295844	0.524595	0.175568	0.253241	0.23394	0.188794
63	0.115642	2.44945	0.000229313	21	0.00347406	-174.328	0.135091	0.0284312	0.408377	0.532859	0.241374	0.188362	0.305146	0.141733
64	0.0680205	3.86136	0.000523651	14	0.00660587	-96.9821	0.0953017	0.112175	0.804926	0.507327	1.32808	2.2069	0.632142	0.573043
65	0.195489	0.395175	4.32093e-05	14	0.00189757	-131.909	0.0636974	0.0294779	13.6182	0.507327	15.3662	0.895195	2.44791	0.125198
66	0.124795	0.700799	5.28915e-05	13	0.00219279	-118.466	0.0654893	0.0362129	5.35157	0.50111	6.73898	0.82202	1.65634	0.162297
67	0.0728593	2.08803	0.000103597	18	0.00254456	-160.095	0.0787025	0.037219	0.700135	0.524595	0.589366	0.361801	0.490146	0.184347
68	0.135699	1.57277	0.000103611	17	0.00262819	-149.894	0.125213	0.0226953	0.707203	0.521122	0.430016	0.164347	0.42457	0.10813
69	0.115639	3.65575	0.000298202	19	0.00418824	-150.262	0.159016	0.0347286	0.270176	0.527667	0.148572	0.218808	0.213008	0.176301
70	0.0883191	3.32151	6.02799e-05	18	0.001941	-169.842	0.117295	0.021863	0.19578	0.524595	0.0717098	0.0930223	0.153812	0.112236
71	0.13467	1.56534	6.86104e-05	16	0.00221376	-146.348	0.123912	0.019829	0.626571	0.517164	0.333174	0.128394	0.372449	0.0960661
72	0.060956	1.32296	6.92348e-05	15	0.00230776	-135.723	0.0505207	0.0510955	2.19498	0.512614	3.20349	0.958482	1.16632	0.241331
73	0.142477	1.11787	2.03971e-05	18	0.00112908	-189.347	0.105564	0.010501	0.622023	0.524595	0.200053	0.0462228	0.289583	0.0486547
74	0.158259	2.14438	0.000123945	25	0.0023214	-228.417	0.173291	0.0127623	0.231466	0.54057	0.0677968	0.0427117	0.163316	0.0640027
75	0.167581	0.529974	1.93496e-05	12	0.00139103	-119.998	0.0701314	0.0214736	5.536	0.493695	4.40476	0.373414	1.32335	0.0946821
76	0.201269	0.355577	7.96788e-06	14	0.000814856	-155.578	0.0597776	0.0133362	7.61838	0.507327	3.95262	0.20497	1.23674	0.0570181
77	0.126704	2.58156	6.1647e-05	21	0.00180127	-201.915	0.151625	0.0132304	0.174979	0.532859	0.0469848	0.039453	0.132865	0.0660779
78	0.173777	1.75835	4.64447e-05	25	0.00142103	-252.956	0.171082	0.007571	0.193773	0.54057	0.0372624	0.0171038	0.123594	0.0369968
79	0.102246	2.71672	0.000753462	22	0.00613784	-157.768	0.125154	0.0555231	0.675841	0.535071	0.717705	0.671531	0.518069	0.279978
80	0.0973024	2.6128	0.000125837	20	0.00264404	-176.768	0.11707	0.0262198	0.339448	0.530405	0.176443	0.153981	0.258154	0.131804
81	0.0914932	1.12424	0.000154329	14	0.00358619	-114.086	0.0680536	0.0591189	3.45912	0.507327	6.21834	1.44632	1.62066	0.272263
82	0.0770872	2.30062	8.12974e-05	21	0.00206853	-196.105	0.0874054	0.025799	0.408879	0.532859	0.227165	0.16067	0.300201	0.127434
83	0.074266	4.7094	0.000181655	16	0.00360213	-130.77	0.110617	0.0518962	0.292051	0.517164	0.193297	0.437682	0.216724	0.269773
84	0.117604	1.75951	0.000119761	19	0.00265419	-167.595	0.115823	0.0241862	0.615171	0.527667	0.375311	0.172596	0.395014	0.117251
85	0.144125	1.84127	8.38706e-05	24	0.00195251	-227.434	0.145588	0.0127688	0.299288	0.538901	0.0939783	0.0460886	0.19665	0.061792
86	0.111676	1.15015	3.30473e-05	15	0.0015944	-146.816	0.0843671	0.0202824	1.14027	0.512614	0.706238	0.170727	0.544777	0.0949395
87	0.165369	2.30254	0.000151905	23	0.00268953	-203.067	0.18758	0.0146106	0.233382	0.537076	0.0750275	0.0520295	0.170557	0.0723171
88	0.151576	0.742932	1.71775e-05	18	0.00103614	-192.439	0.0832527	0.0114951	1.51284	0.524595	0.598157	0.0785919	0.494296	0.0516508
89	0.125094	2.9686	0.000237388	21	0.0035347	-173.602	0.158964	0.0261797	0.277487	0.532859	0.132578	0.140507	0.216347	0.13188
90	0.107833	1.96988	0.000109516	22	0.00234004	-200.197	0.112985	0.020967	0.437064	0.535071	0.217099	0.11984	0.298054	0.103025
91	0.151469	0.571588	4.91709e-05	14	0.00202425	-130.099	0.0674759	0.0307439	6.79369	0.507327	7.53046	0.696687	1.73702	0.133877
92	0.0851332	3.56008	0.000315908	21	0.00407759	-167.601	0.115976	0.04449	0.356401	0.532859	0.252203	0.359252	0.282731	0.224135
93	0.119544	0.750187	6.23008e-05	19	0.00191435	-180.012	0.0661549	0.0260936	3.35788	0.527667	3.00207	0.399717	1.10871	0.117013
94	0.0751414	1.44386	2.44708e-05	11	0.00164893	-105.959	0.0658176	0.0330027	1.20769	0.484701	1.10681	0.379953	0.683539	0.159036
95	0.131399	0.880086	6.51346e-05	15	0.00223838	-136.638	0.0820654	0.0281733	2.64775	0.512614	2.46599	0.40463	1.01091	0.127268
96	0.140717	0.729641	4.62594e-05	15	0.00188638	-141.771	0.0762119	0.0250112	3.39608	0.512614	2.93344	0.373457	1.09466	0.111146
97	0.200068	1.73181	0.000123649	23	0.00242653	-207.801	0.195274	0.011651	0.30799	0.537076	0.0927202	0.0413268	0.194497	0.0570619
98	0.135963	2.16375	0.000102055	22	0.00225893	-201.75	0.149555	0.0156943	0.278839	0.535071	0.0982145	0.0626847	0.19785	0.0776582
99	0.128512	1.436	2.34693e-05	19	0.00117497	-198.561	0.112185	0.0105176	0.388557	0.527667	0.113358	0.0384078	0.218062	0.0504274
100	0.164805	0.871061	6.43589e-06	19	0.00061529	-223.143	0.102145	0.00553744	0.532417	0.527667	0.0973268	0.0158336	0.20044	0.0251297
101	0.131563	2.36337	0.000243297	26	0.00318393	-221.278	0.151118	0.0202137	0.30893	0.542101	0.136041	0.0991225	0.228928	0.10103
102	0.178999	0.971071	1.70569e-05	21	0.000947488	-228.898	0.120123	0.00696238	0.542725	0.532859	0.12171	0.0230777	0.22471	0.0320966
103	0.159452	1.35976	0.000127425	20	0.00266067	-176.517	0.134497	0.0192852	0.790861	0.530405	0.430067	0.133403	0.425076	0.0913456
104	0.110379	2.94734	0.000527495	15	0.00636997	-105.263	0.139852	0.0638072	0.679941	0.512614	0.795176	0.826121	0.53479	0.317341
105	0.125519	2.32114	7.81232e-05	16	0.00236225	-144.271	0.142932	0.0203872	0.320574	0.517164	0.142278	0.100242	0.235837	0.100639
106	0.1497	0.828651	9.37882e-05	17	0.00250051	-151.587	0.0893812	0.0271852	2.88487	0.521122	2.60717	0.394959	1.03699	0.122129
107	0.157032	1.30061	0.000156037	20	0.00294427	-172.465	0.128724	0.0222229	0.990571	0.530405	0.627842	0.183014	0.51358	0.104881
108	0.144623	2.66052	2.74878e-05	22	0.00117234	-230.609	0.17541	0.00728307	0.0922201	0.535071	0.013425	0.0118662	0.0702078	0.0367651
109	0.128001	1.51899	0.000176538	19	0.00322252	-160.222	0.115663	0.0285421	0.95241	0.527667	0.731268	0.268776	0.554695	0.136745
110	0.134532	2.82126	7.83699e-05	18	0.00221317	-165.118	0.167369	0.016133	0.185721	0.524595	0.0578949	0.0563318	0.143526	0.0819352
111	0.118168	1.54108	9.266e-05	15	0.00266977	-131.351	0.107713	0.0284722	0.926007	0.512614	0.710266	0.265627	0.546722	0.136578
112	0.145549	2.54239	3.58094e-05	22	0.00133808	-224.79	0.172973	0.00837314	0.113545	0.535071	0.0194611	0.0159443	0.0854956	0.041805
113	0.0764731	2.34415	0.00019476	17	0.00360333	-139.164	0.0874969	0.0506009	0.783159	0.521122	0.83481	0.616086	0.575392	0.252589
114	0.178434	1.80603	0.000231355	24	0.00324286	-203.082	0.178324	0.0167782	0.411052	0.538901	0.175237	0.0838399	0.266699	0.0829733
115	0.151992	2.05088	4.14907e-05	20	0.00151824	-198.958	0.162664	0.00990982	0.19315	0.530405	0.0448427	0.0260067	0.134107	0.0487225
116	0.113005	3.04349	0.000105841	20	0.00242489	-180.228	0.14506	0.0201842	0.206878	0.530405	0.0752331	0.0837135	0.161581	0.10298
117	0.236504	1.56513	0.00076933	29	0.00533795	-217.283	0.217593	0.0198522	0.635717	0.546022	0.343538	0.132766	0.374371	0.0982294
118	0.0901035	4.64372	0.000529434	11	0.00766981	-72.1409	0.133671	0.113056	0.643935	0.484701	0.918726	2.01784	0.483287	0.576407
119	0.0735251	5.20217	0.000605823	15	0.00682655	-103.186	0.112505	0.106481	0.535842	0.512614	0.651988	1.75535	0.380666	0.556363
120	0.0536736	2.68154	9.24269e-06	13	0.000916648	-141.144	0.0653256	0.0204543	0.25383	0.50111	0.100475	0.093016	0.194332	0.103917
121	0.0904996	2.90875	4.18225e-05	20	0.00152429	-198.799	0.114041	0.0159291	0.173715	0.530405	0.051427	0.0532703	0.135467	0.080724
122	0.178267	2.50563	0.000149599	23	0.00266904	-203.419	0.210448	0.013091	0.18371	0.537076	0.050534	0.0404074	0.136922	0.0663124
123	0.183278	1.95978	0.000360824	26	0.00387741	-211.031	0.19151	0.0184588	0.392312	0.542101	0.17445	0.0954849	0.263679	0.0922212
124	0.0848742	2.81954	0.000289228	12	0.00537799	-87.5439	0.105563	0.0794323	0.910596	0.493695	1.34171	1.34053	0.703749	0.401712
125	0.0662475	2.53099	1.82835e-06	16	0.000361381	-204.349	0.0785685	0.00591131	0.0805	0.517164	0.0096059	0.00805302	0.0606654	0.0298504
126	0.0694328	2.43988	3.06456e-05	15	0.00153537	-147.948	0.0809626	0.0247772	0.358874	0.512614	0.184758	0.145866	0.267885	0.12509
127	0.160747	2.02813	6.13061e-05	16	0.00209261	-148.149	0.171036	0.0145033	0.289595	0.517164	0.0986019	0.0567797	0.19896	0.0719451
128	0.2379	1.31887	0.00014978	24	0.00260925	-213.516	0.19678	0.0115352	0.503573	0.538901	0.168226	0.0498531	0.263962	0.0551892
129	0.155294	2.43604	0.00019132	22	0.00309289	-187.924	0.180948	0.0181288	0.263174	0.535071	0.101478	0.076681	0.196825	0.0896782
130	0.0914293	4.4967	0.000405234	18	0.0050326	-135.544	0.134377	0.05425	0.320079	0.524595	0.236408	0.481619	0.243453	0.276979
131	0.0904721	1.36605	7.8314e-05	13	0.00266823	-113.364	0.076537	0.0422417	1.70651	0.50111	2.02993	0.633079	0.927394	0.19886
132	0.0923663	2.27685	0.000256144	18	0.00400113	-143.801	0.104201	0.0453666	0.739087	0.524595	0.719997	0.506317	0.535708	0.226279
133	0.21805	1.68574	6.57441e-05	26	0.00165509	-255.299	0.20956	0.00700003	0.195186	0.542101	0.0353448	0.0151435	0.120354	0.0341618
134	0.194379	1.89317	0.000204424	24	0.00304828	-206.052	0.199364	0.0143968	0.325418	0.538901	0.114959	0.0593927	0.214855	0.0715287
135	0.156305	2.16524	0.000103659	16	0.00272106	-139.746	0.17199	0.0189756	0.337541	0.517164	0.145931	0.0922923	0.23966	0.0940855
136	0.138556	1.50805	5.32499e-05	17	0.00188414	-161.209	0.124651	0.0161673	0.54891	0.521122	0.241345	0.0886258	0.317436	0.0786638
137	0.130319	3.00449	0.000130608	20	0.0026937	-176.023	0.166417	0.0193743	0.20088	0.530405	0.071458	0.0761343	0.157637	0.0970819
138	0.171216	1.97621	0.000124478	22	0.00249478	-197.38	0.179703	0.0137407	0.286693	0.535071	0.095192	0.0522759	0.195297	0.0681238
139	0.175903	0.560841	3.50594e-05	15	0.00164222	-145.93	0.0771472	0.0209808	4.81123	0.512614	3.66123	0.330613	1.2099	0.0913437
140	0.196344	2.1425	4.92431e-05	28	0.00137622	-285.566	0.214898	0.0057793	0.105301	0.544814	0.0139534	0.0086742	0.0739584	0.0287607
141	0.176712	2.0549	8.17827e-05	26	0.00184597	-249.623	0.189313	0.00900873	0.176205	0.542101	0.0373964	0.0218134	0.122043	0.0447554
142	0.172502	1.80619	0.000123634	23	0.00242638	-207.803	0.172405	0.0134176	0.32625	0.537076	0.110387	0.0521739	0.212565	0.0650774
143	0.122799	1.93677	1.96809e-05	20	0.00104565	-213.874	0.127506	0.00862233	0.185075	0.530405	0.0383414	0.0205122	0.12507	0.0422756
144	0.133271	1.25288	7.70483e-05	16	0.00234594	-144.493	0.106611	0.0234417	1.11834	0.517164	0.768959	0.210992	0.568977	0.11021
145	0.348216	1.11559	0.000307015	35	0.00305016	-302.213	0.257639	0.00829837	0.50198	0.551744	0.127763	0.0296495	0.229082	0.0392732
146	0.104966	3.20367	0.000162285	20	0.00300264	-171.68	0.137495	0.0268229	0.252658	0.530405	0.118283	0.141468	0.199676	0.135728
147	0.107193	3.6441	0.000118994	17	0.00281655	-147.54	0.147237	0.0265331	0.208398	0.521122	0.0876033	0.130161	0.163424	0.136442
148	0.142817	2.54843	9.99369e-05	21	0.00229343	-191.77	0.16991	0.0148508	0.201084	0.532859	0.0615319	0.0506292	0.151911	0.0745368
149	0.106887	4.09862	0.000262363	19	0.0039285	-152.695	0.152699	0.0355688	0.238078	0.527667	0.121571	0.216911	0.183917	0.182306
150	0.168334	1.66682	2.41553e-05	20	0.00115843	-209.777	0.160727	0.00725949	0.205478	0.530405	0.0388678	0.0164095	0.126777	0.0353307
151	0.14966	2.51859	7.31309e-05	20	0.00201565	-187.622	0.177096	0.0126824	0.175772	0.530405	0.0465522	0.037648	0.131962	0.0640712
152	0.135427	2.68046	0.000222848	25	0.00311273	-213.75	0.164798	0.0191028	0.239123	0.54057	0.0918492	0.0825268	0.182595	0.0973676
153	0.085507	3.16649	0.000153637	15	0.00343777	-123.766	0.111498	0.0440372	0.422009	0.512614	0.322303	0.386414	0.332082	0.22467
154	0.103126	2.65952	0.000485882	18	0.00551068	-132.277	0.125058	0.054358	0.684269	0.524595	0.726615	0.656826	0.522312	0.274631
155	0.199301	1.9538	0.000345392	21	0.00426363	-165.727	0.207914	0.0206333	0.442377	0.532859	0.222005	0.120356	0.297054	0.103276
156	0.14561	2.43943	2.28015e-05	21	0.00109548	-222.802	0.169775	0.00701175	0.102146	0.532859	0.0151322	0.011643	0.0758651	0.0351804
157	0.119994	4.05897	0.000281466	18	0.00419424	-142.104	0.170891	0.0330086	0.229115	0.524595	0.113482	0.200761	0.174857	0.175645
158	0.171175	0.89545	5.55624e-05	17	0.00192462	-160.487	0.108284	0.0171383	1.56272	0.521122	0.887926	0.150062	0.60572	0.0784573
159	0.14415	2.18346	0.000173618	22	0.00294634	-190.06	0.159285	0.0188322	0.329789	0.535071	0.141799	0.0912164	0.235999	0.0939042
160	0.121297	3.55916	4.21857e-05	21	0.00149007	-209.882	0.165226	0.0111137	0.090396	0.532859	0.0162725	0.0230134	0.0708785	0.056837
161	0.0768362	2.45053	2.55807e-05	17	0.0013059	-173.673	0.0897776	0.0178495	0.256389	0.521122	0.0950216	0.0751803	0.191741	0.0898501
162	0.0999362	1.63053	9.66334e-05	17	0.00253815	-151.079	0.0942023	0.0297888	0.872764	0.521122	0.673268	0.277855	0.531796	0.144098
163	0.103745	2.19256	0.000136274	20	0.00275151	-175.174	0.114876	0.0263228	0.458401	0.530405	0.267048	0.17642	0.326815	0.131475
164	0.164831	2.04706	9.60928e-05	23	0.00213912	-213.6	0.176234	0.0119083	0.233649	0.537076	0.0656672	0.0381162	0.16169	0.0590827
165	0.126981	2.50878	7.95726e-05	19	0.0021635	-175.363	0.14999	0.0165284	0.229645	0.527667	0.0791811	0.0640306	0.172639	0.0834958
166	0.104201	1.12289	1.34849e-05	11	0.00122406	-112.514	0.0774423	0.0199608	1.17507	0.484701	0.713523	0.167085	0.547785	0.0929074
167	0.126552	2.45304	0.000215555	16	0.00392387	-128.032	0.147938	0.033512	0.477466	0.517164	0.33477	0.256975	0.359036	0.164597
168	0.181203	1.59955	0.00015623	20	0.00294609	-172.441	0.168886	0.0175364	0.531397	0.530405	0.246438	0.0965033	0.320466	0.0836052
169	0.120544	2.33339	0.000136375	21	0.00267911	-185.242	0.137616	0.0209941	0.326223	0.532859	0.14829	0.106456	0.240324	0.104279
170	0.110809	0.814624	3.01239e-05	15	0.00152224	-148.205	0.065313	0.0238216	2.61181	0.512614	2.09735	0.311385	0.929828	0.107594
171	0.0768642	2.48694	0.000124614	15	0.00309608	-126.907	0.0904274	0.0454807	0.634014	0.512614	0.588127	0.473145	0.477748	0.226044
172	0.0677035	2.01616	2.05894e-05	12	0.0014349	-119.253	0.0718141	0.0276634	0.555446	0.493695	0.357179	0.207854	0.382541	0.137718
173	0.113852	3.06877	0.000375884	18	0.00484693	-136.897	0.146632	0.0428968	0.429625	0.524595	0.32685	0.364053	0.338099	0.214328
174	0.0473664	2.49684	0.000105322	13	0.0030943	-109.512	0.0558268	0.0797087	1.11029	0.50111	1.78298	1.47276	0.834656	0.401717
175	0.16127	0.349938	3.50593e-05	12	0.00187241	-112.866	0.0472255	0.0418879	24.7517	0.493695	40.3994	2.03273	3.95452	0.177081
176	0.099133	2.67704	0.000216509	17	0.0037992	-137.365	0.120565	0.039843	0.49632	0.521122	0.387271	0.351835	0.38033	0.201144
177	0.181866	1.58625	0.000313053	17	0.00456839	-131.096	0.168667	0.0297962	0.918218	0.521122	0.718585	0.278166	0.548244	0.14144
178	0.126256	1.46291	5.35219e-05	18	0.00182897	-171.982	0.11149	0.0169434	0.603058	0.524595	0.282592	0.097492	0.344555	0.0807016
179	0.159033	2.09093	7.48385e-05	17	0.00223366	-155.424	0.17191	0.0149431	0.281602	0.521122	0.0981028	0.0587461	0.197532	0.0739003
180	0.0719259	1.86222	0.000140951	13	0.00357962	-105.724	0.0731096	0.0642656	1.48205	0.50111	2.29753	1.17483	0.97874	0.315458
181	0.149608	2.43008	0.000257136	17	0.00414034	-134.441	0.174122	0.0286362	0.416582	0.521122	0.254257	0.192198	0.311642	0.141977
182	0.0682739	6.21574	0.000425889	12	0.00652602	-82.9003	0.109014	0.125355	0.522913	0.493695	0.64781	2.26854	0.337153	0.654765
183	0.170953	1.79002	0.00015541	25	0.00259941	-222.761	0.170001	0.0138409	0.343722	0.54057	0.121287	0.0568256	0.2226	0.0677945
184	0.171913	1.82101	8.09304e-05	26	0.00183633	-249.896	0.172598	0.00953402	0.229616	0.542101	0.0549935	0.0265188	0.149679	0.0467309
185	0.207463	1.85753	0.000217562	29	0.00283864	-253.911	0.210585	0.0113855	0.266352	0.546022	0.0760606	0.0377118	0.175041	0.05626
186	1448.43	3.88365e-05	2.45495e-05	15	0.0013742	-151.275	0.0530343	307.648	1.11475e+09	0.512614	1.1179e+09	-6.26987e+06	1.4071e-06	1.4071e-06
187	0.0830699	2.96678	0.000286471	17	0.00437014	-132.605	0.105535	0.0548872	0.583773	0.521122	0.574497	0.62832	0.453361	0.281158
188	0.18113	2.41195	0.000162443	24	0.00271731	-211.569	0.210069	0.0129754	0.193736	0.538901	0.0538704	0.0405748	0.142441	0.0654678
189	0.152363	0.659347	7.79021e-06	20	0.000657867	-232.41	0.0761891	0.00744675	1.23861	0.530405	0.326338	0.0365103	0.363432	0.0330706
190	0.104613	2.09974	8.80099e-05	21	0.00215223	-194.439	0.113328	0.0201758	0.375784	0.532859	0.171966	0.105162	0.263754	0.0993128
191	0.094883	4.68469	0.000378095	12	0.00614894	-84.3287	0.141115	0.0773623	0.438316	0.493695	0.451954	0.984985	0.327908	0.400687
192	0.198065	2.10739	0.000101713	26	0.00205865	-243.953	0.214965	0.00889765	0.16671	0.542101	0.0344602	0.020821	0.116364	0.0442115
193	0.234576	1.14649	0.000121256	26	0.00224774	-239.383	0.176831	0.0103582	0.587923	0.542101	0.185817	0.0447051	0.277652	0.0486753
194	0.158142	1.98724	0.000118598	21	0.0024984	-188.175	0.166472	0.0155103	0.319538	0.532859	0.11753	0.0649038	0.218215	0.075906
195	0.231802	1.35801	0.000120151	27	0.00219227	-250.087	0.195363	0.00919673	0.380066	0.543511	0.100876	0.0310329	0.204698	0.0440175
196	0.115816	2.94009	0.000118167	21	0.00249385	-188.251	0.146592	0.0199739	0.213409	0.532859	0.0783374	0.0815378	0.166582	0.0999871
197	0.137795	2.09723	0.000131446	19	0.00278067	-165.826	0.149182	0.0203987	0.380712	0.527667	0.180362	0.107833	0.268803	0.0998844
198	0.180544	2.52699	0.000118869	22	0.00243792	-198.394	0.213968	0.0120555	0.166459	0.535071	0.042012	0.0339191	0.124729	0.0608552
199	0.169622	2.27376	7.53264e-05	25	0.00180971	-240.867	0.191228	0.00917985	0.150994	0.54057	0.0306923	0.0211203	0.108883	0.0461018
200	0.148693	1.86636	3.96873e-05	21	0.00144527	-211.164	0.151324	0.00966891	0.221958	0.532859	0.0528235	0.0264628	0.146946	0.0471417
201	0.0829238	3.41825	0.000216219	17	0.00379666	-137.387	0.111313	0.0470093	0.402644	0.521122	0.310327	0.421072	0.317796	0.240723
202	0.101605	1.38171	2.22019e-05	16	0.0012593	-164.401	0.0865784	0.0157928	0.628067	0.517164	0.279608	0.0896451	0.343278	0.0756317
203	0.179568	1.97891	4.3148e-05	20	0.00154826	-198.175	0.188606	0.00865893	0.180325	0.530405	0.037092	0.0204164	0.121988	0.0426417
204	0.195188	2.02686	0.000389257	19	0.00478513	-145.199	0.207614	0.024506	0.495032	0.527667	0.290023	0.167538	0.337963	0.12411
205	0.350265	0.752074	0.000688468	30	0.00495864	-229.331	0.194212	0.0180178	2.33666	0.547144	1.46296	0.198146	0.768658	0.0833356
206	0.116939	1.05461	2.58289e-05	15	0.00140955	-150.513	0.0832114	0.0181334	1.2014	0.512614	0.676643	0.144218	0.532547	0.0835242
207	0.138811	2.6135	6.66481e-05	19	0.00198002	-178.73	0.167032	0.013817	0.179477	0.527667	0.0501692	0.0432329	0.136265	0.0697182
208	0.152894	2.71437	0.00010642	18	0.00257901	-159.611	0.18708	0.0165112	0.202974	0.524595	0.0669641	0.0607349	0.155615	0.0836706
209	0.185358	1.35289	5.94964e-05	24	0.0016445	-235.674	0.155844	0.00926312	0.383202	0.538901	0.101623	0.0310819	0.206181	0.0438996
210	0.10947	3.26491	4.59915e-05	21	0.00155583	-208.068	0.144442	0.0130677	0.119892	0.532859	0.0267551	0.0330313	0.0943659	0.0661301
211	0.160943	2.45877	6.60658e-05	23	0.00177369	-222.217	0.188345	0.00974142	0.14022	0.537076	0.0288845	0.022419	0.104344	0.0489507
212	0.168239	2.45155	0.000211428	24	0.00310006	-205.243	0.196613	0.0160521	0.230998	0.538901	0.0785896	0.0595639	0.172962	0.079103
213	0.223643	1.40542	0.000186234	26	0.00278563	-228.227	0.192622	0.0121604	0.471296	0.542101	0.16289	0.0530325	0.259613	0.0586666
214	0.140493	1.74434	9.76494e-05	20	0.00232916	-181.84	0.13769	0.0173448	0.448419	0.530405	0.197194	0.0892182	0.28587	0.0839606
215	0.185498	1.87777	0.000148035	26	0.00248357	-234.195	0.18941	0.0117795	0.26961	0.542101	0.078863	0.0399014	0.178421	0.0581764
216	0.156923	2.30624	0.000136048	26	0.00238089	-236.391	0.178138	0.0127497	0.205629	0.542101	0.057537	0.0408019	0.148869	0.0646065
217	0.379734	0.199256	4.73651e-05	13	0.00207507	-119.901	0.0665818	0.030851	56.4255	0.50111	70.9351	1.87772	5.16368	0.127748
218	0.266422	1.30558	0.000519811	32	0.00416257	-256.077	0.218935	0.0141986	0.635393	0.549166	0.263702	0.0774337	0.329598	0.0686854
219	0.228158	1.80868	0.00036055	26	0.00387594	-211.051	0.228205	0.0151806	0.371887	0.542101	0.142953	0.06698	0.241482	0.0735941
220	0.191899	2.35568	8.63172e-05	15	0.00257678	-132.415	0.220078	0.0146909	0.2292	0.512614	0.0737496	0.0531189	0.167709	0.0739608
221	0.121942	2.50362	0.000172036	17	0.0033866	-141.273	0.143902	0.0289133	0.39957	0.521122	0.239436	0.190181	0.302393	0.142844
222	0.173541	1.38896	4.15218e-05	23	0.00140614	-232.899	0.148365	0.0085355	0.335945	0.537076	0.0813152	0.0258486	0.184446	0.0405284
223	0.103155	3.0493	7.86923e-05	16	0.00237084	-144.155	0.132518	0.024072	0.24426	0.517164	0.106331	0.11835	0.19163	0.122323
224	0.228737	1.42411	0.000324269	25	0.00375482	-204.373	0.198644	0.0161582	0.613969	0.54057	0.281839	0.0938637	0.341043	0.0786683
225	0.100612	1.67794	0.000212577	15	0.00404377	-118.896	0.096436	0.0498159	1.38713	0.512614	1.76145	0.760475	0.860193	0.241599
226	0.231821	1.75349	0.000459359	28	0.00420329	-223.04	0.22787	0.0156333	0.406788	0.544814	0.163876	0.074651	0.257205	0.0773624
227	0.151055	2.45091	0.000185186	24	0.0029013	-208.424	0.17651	0.0165046	0.239092	0.538901	0.0842483	0.0652516	0.178308	0.0834184
228	0.124958	2.90829	0.000187794	18	0.00342595	-149.388	0.157454	0.027173	0.2963	0.524595	0.151129	0.153544	0.231636	0.136342
229	0.128972	2.39538	4.12182e-05	23	0.00140099	-233.068	0.149092	0.00978207	0.145971	0.537076	0.030304	0.0227079	0.108053	0.0487512
230	0.154414	2.49557	0.000199284	18	0.0035292	-148.319	0.181952	0.0225241	0.31867	0.524595	0.151681	0.121364	0.237854	0.114866
231	0.0609145	5.98329	0.000871499	15	0.0081877	-97.732	0.0964358	0.157194	0.674347	0.512614	1.08197	3.60016	0.445284	0.818094
232	0.121063	3.65512	5.52501e-05	22	0.00166208	-215.25	0.166464	0.0120497	0.0949569	0.535071	0.0182169	0.0271265	0.0740247	0.0624155
233	0.0925988	2.09573	0.000106204	18	0.00257638	-159.648	0.100214	0.0292287	0.545127	0.524595	0.365408	0.222356	0.384633	0.144056
234	0.13041	3.69534	0.000292893	19	0.00415078	-150.603	0.180001	0.0301608	0.232498	0.527667	0.111513	0.165507	0.183121	0.153558
235	0.337085	0.18316	1.46549e-05	15	0.00106175	-159.014	0.054627	0.0178645	38.5222	0.512614	28.1705	0.683847	3.24858	0.0740921
236	0.090588	2.80357	0.000159365	18	0.00315599	-152.343	0.112398	0.0350121	0.403612	0.524595	0.268426	0.26251	0.313116	0.176736
237	0.0931332	2.24588	0.000287353	16	0.00453048	-123.432	0.104363	0.0538003	0.896518	0.517164	1.05301	0.722116	0.6488	0.268255
238	0.119277	2.91285	0.000120615	21	0.00251955	-187.821	0.150393	0.019267	0.211202	0.532859	0.0764235	0.0787512	0.164385	0.0981045
239	0.134382	2.85062	5.77131e-05	20	0.00179061	-192.358	0.167916	0.0123979	0.140666	0.530405	0.0334644	0.0329902	0.108982	0.0628746
240	0.111686	2.48704	8.37026e-05	16	0.00244515	-143.167	0.131396	0.0236796	0.331281	0.517164	0.161511	0.128948	0.248804	0.117945

## Sheet: Table S3
Table S3. Fitted results of the rotated and right-shifted Lorenz curves using GPE-1 for S. chinensis.
Code	c	K1	K2	a	b	RSS	n	RMSE	AIC	Gini index	root-mean-square relative intrinsic curvature	root-mean-square relative parameter-effects curvature	critical curvature	percentage bias(c)	percentage bias(K1)	percentage bias(K2)	percentage bias(a)	percentage bias(b)	standardized skewness(c)	standardized skewness(K1)	standardized skewness(K2)	standardized skewness(a)	standardized skewness(b)
1	0.039742	2.33037	9.40768	1.01666	1.61914	1.50504e-06	14	0.000408933	-172.91	0.0685043	0.0337455	1.09292	0.535929	0.522431	-0.385167	0.0609973	0.100866	0.568757	0.797668	-0.115473	0.0661013	0.152075	0.332189
2	16.548	0.0063679	3.33279	0.887931	1.35168	0.000240585	21	0.0038777	-167.321	0.232858	0.0825704	7.21729e+06	0.592099	5.12184e+06	-10805	-19.4423	-0.498628	1.58329	1405.2	-2.63363	-2.10723	-0.0815182	0.518893
3	8.97208	0.00767758	1.0619	0.834808	0.971641	5.24049e-06	17	0.000660838	-194.625	0.120762	0.0334312	2.30985e+07	0.567424	6.14856e+06	-52983.5	-410.982	-0.427054	0.283095	1561.94	-9.95335	-10.0303	0.779383	0.919665
4	9.59849	0.00623285	3.91967	0.877603	1.19781	6.98564e-06	17	0.000762979	-189.739	0.155341	0.0291594	1.67889e+06	0.567424	391432	-837.476	-1.28829	-0.0844881	0.17476	389.872	-0.72264	-0.504773	-0.0439561	0.166945
5	7.78723	0.0153186	4.30544	0.960252	1.27041	3.21832e-05	23	0.00133714	-232.759	0.194027	0.0362859	275483	0.600533	76795.9	-323.121	-1.05183	-0.0261645	0.229377	169.518	-0.642365	-0.415337	0.0340442	0.209338
6	0.181886	0.850317	5.18998	0.956267	1.21005	4.38965e-06	25	0.000468489	-305.932	0.170807	0.0114213	12.108	0.607357	1.60415	-0.416594	-0.0534236	0.00590021	0.0339433	1.01985	-0.147002	-0.076266	0.0321777	0.0788205
7	45.7123	0.00521988	2.15062	1.00421	1.18668	0.000278182	26	0.00363961	-211.794	0.234808	0.0901323	2.39606e+07	0.610303	1.41954e+07	-32070.8	-90.7988	-0.857054	1.18633	2267.16	-8.04796	-7.65099	-2.62482	-0.83017
8	0.059742	1.63	7.22845	1.04975	1.48943	5.99342e-06	16	0.000738144	-179.353	0.082846	0.0415325	5.457	0.558679	3.35599	-1.6167	-0.126284	0.15253	0.714674	1.76006	-0.301497	-0.0538874	0.177465	0.357765
9	10.8355	0.0165387	2.51107	0.9985	1.15108	4.79755e-05	26	0.00151147	-257.491	0.199902	0.0438016	781181	0.610303	226623	-1463.59	-11.4845	-0.162818	0.270777	287.93	-1.82235	-1.67334	-0.0570708	0.217623
10	0.0522684	1.44478	6.718	1.02749	1.65985	2.46322e-06	14	0.000523155	-166.013	0.066408	0.0375208	8.63914	0.535929	4.86542	-2.07833	-0.222766	0.10871	0.645825	2.02629	-0.349073	-0.0990549	0.147636	0.338907
11	0.233491	0.882431	4.50011	1.02771	1.32177	1.85822e-05	27	0.000919047	-294.484	0.199787	0.0181381	26.279	0.612993	5.59581	-1.34526	-0.232193	0.0191115	0.0850608	1.85629	-0.282508	-0.181827	0.0503964	0.124365
12	0.354638	0.304044	5.12851	0.9537	1.32911	2.0808e-05	22	0.00110635	-230.733	0.148108	0.0362022	411.906	0.59655	137.49	-11.9214	-0.530798	0.0148973	0.292634	8.0153	-0.500297	-0.256172	0.0694317	0.234528
13	9.05776	0.00577785	2.8111	0.896762	1.3874	2.02254e-05	17	0.00129825	-171.666	0.101278	0.0745176	1.11412e+07	0.567424	6.76328e+06	-14845.1	-29.4604	-0.740682	1.30691	1611.47	-4.4181	-3.83576	-1.24047	-0.093812
14	25.9477	0.0191778	1.19329	1.09951	1.14496	5.77292e-05	31	0.00149008	-309.032	0.222155	0.0392591	2.67615e+06	0.621755	635336	-8335.23	-160.794	-0.167128	0.209522	470.264	-6.79186	-6.87784	-0.0993683	0.184723
15	2.42608	0.737226	0.0087493	1.20227	0.569034	1.04159e-05	15	0.00102058	-158.135	0.0915225	0.177264	9.76157e+07	0.54834	5.64968e+07	-7291.46	-1.04001e+06	0.0435187	-2.19262	5301.27	-56.9603	-57.2743	-0.884913	-1.55551
16	0.0979939	2.17774	5.44649	1.27034	1.07837	1.5922e-05	18	0.00110669	-187.805	0.143783	0.0310038	3.83125	0.574918	2.04106	-1.06443	-0.368856	0.143318	0.356562	1.46643	-0.307577	-0.15742	0.161166	0.241596
17	0.0483517	1.40135	7.70986	0.732948	1.55986	5.43826e-06	14	0.000777336	-154.925	0.0734928	0.0554794	9.77736	0.535929	7.50132	-4.2905	-0.219033	0.18919	1.47025	2.77647	-0.431511	-0.0382788	0.20852	0.523012
18	0.154003	1.36969	5.60077	1.01997	0.977668	3.71879e-05	24	0.00139902	-240.953	0.197176	0.0292517	8.22937	0.604116	3.21501	-1.3559	-0.263323	0.0589357	0.224008	1.65182	-0.310784	-0.142281	0.104785	0.198217
19	7.04798	1.49848	6.31269e-07	1.0803	0.322408	3.2766e-06	16	0.000545778	-189.015	0.0863469	NA	NA	NA	NA	NA	NA	NA	NA	NA	NA	NA	NA	NA
20	0.105947	1.91189	7.42234	1.24029	1.2476	1.63072e-05	20	0.00104266	-211.635	0.152886	0.029125	2.29751	0.587089	0.988584	-0.475655	-0.0249189	0.106186	0.281401	0.983038	-0.164614	-0.0202556	0.146965	0.225924
21	0.0238098	4.88295	5.18165	1.7377	0.855318	4.13286e-06	12	0.000768381	-132.523	0.0455918	0.0850866	2.38979	0.501789	3.62374	-2.62191	-1.86654	1.88032	4.35733	2.54814	-0.356307	-0.113985	0.629922	0.873208
22	0.140855	1.14603	7.27802	0.918939	1.62932	5.27678e-05	25	0.00162431	-243.765	0.170234	0.034551	10.3259	0.607357	4.87209	-1.56451	-0.0364827	0.152596	0.464818	1.95528	-0.257518	-0.039029	0.159242	0.306736
23	2.24966	0.0362689	1.81528	0.911133	0.946284	5.04178e-06	16	0.000677011	-182.119	0.115355	0.0443628	332426	0.558679	98406.9	-2261.9	-57.4918	-0.433685	0.333148	195.547	-4.01228	-3.88119	-0.184322	0.229113
24	3.80956	0.133625	0.164987	1.00389	0.717739	1.42356e-05	18	0.00104644	-189.821	0.139118	0.025582	3.70504e+06	0.574918	1.80578e+06	-288472	-325300	-0.142383	0.170716	859.753	-235.055	-236.195	-0.0692953	0.0715545
25	0.0942387	2.08132	8.3698	1.14606	1.35634	9.44473e-06	19	0.000821355	-209.856	0.148309	0.0239751	1.23346	0.58141	0.44911	-0.2479	0.0135268	0.0755779	0.218724	0.695429	-0.104742	0.0150158	0.125888	0.202089
26	2.91029	0.0648315	0.767262	0.979619	0.703787	2.74891e-05	17	0.00151353	-166.45	0.153126	0.0878364	979991	0.567424	511732	-43624.5	-5742.23	-1.72778	0.932043	443.691	-38.4715	-38.8819	-0.492822	0.357144
27	0.0836793	1.8918	4.20072	1.08654	1.07487	1.17007e-05	17	0.000987451	-180.97	0.113867	0.0318769	11.614	0.567424	7.09645	-3.45739	-1.57158	0.118471	0.464651	2.60478	-0.609001	-0.431484	0.135831	0.264478
28	8.14187	0.00736115	1.96937	0.978657	1.26987	8.51554e-06	14	0.000972713	-148.647	0.0617238	0.11316	2.35331e+07	0.535929	1.93572e+07	-69381.1	-280.697	-3.02383	2.70511	2665.33	-11.5963	-11.0104	-2.45247	-0.568859
29	5.51571	0.0466591	0.294164	1.07718	0.610136	1.35888e-05	16	0.00111146	-166.256	0.102279	0.114635	1.65002e+07	0.558679	1.04624e+07	-1.30238e+06	-377228	-2.67641	1.43712	1978.09	-299.031	-300.23	-0.632743	0.465982
30	0.0541883	2.94652	7.51634	1.31269	1.10099	2.60565e-05	16	0.00153908	-155.839	0.0956464	0.0828615	2.25423	0.558679	2.79563	-2.09811	-0.00516545	0.771981	2.76093	1.94783	-0.316846	0.0571048	0.425193	0.707527
31	0.123159	1.08193	6.61011	0.939294	1.3966	2.76447e-05	17	0.0015178	-166.354	0.141836	0.0480354	20.6812	0.567424	13.5255	-4.6331	-0.379876	0.154369	0.844335	3.19506	-0.478652	-0.144123	0.172802	0.391749
32	72.7196	0.00660615	2.54985	1.12747	1.39742	0.00032801	23	0.00426881	-179.362	0.248569	0.104584	1.45672e+07	0.600533	9.99477e+06	-20121.6	-58.6776	-0.704309	1.5841	1867.64	-19.1758	-17.6082	-12.966	-5.89842
33	0.160249	1.20491	7.09456	1.08372	1.23702	9.70386e-06	21	0.000778776	-234.742	0.186123	0.0182329	4.75957	0.592099	1.11087	-0.375004	-0.0228635	0.0288592	0.0941787	0.916453	-0.138376	-0.0307043	0.0743015	0.13176
34	3.29238	0.636217	0.00914936	1.09134	0.571533	2.41973e-05	20	0.0012701	-203.742	0.123571	0.12903	7.68282e+07	0.587089	3.57971e+07	-7401.82	-815988	1.23494	0.456467	4208.17	-52.3316	-52.8693	2.02284	1.77896
35	10.4357	0.0203308	2.28061	1.03152	1.12381	1.91188e-05	25	0.000977723	-269.146	0.197171	0.0304785	438019	0.607357	85079.7	-715.584	-7.92998	-0.0892665	0.12305	175.201	-1.48791	-1.40727	-0.0472594	0.147511
36	4.16855	0.0204226	2.13234	0.909108	0.972894	1.60492e-05	18	0.0011111	-187.662	0.137545	0.0573471	921645	0.574918	349421	-3931.31	-47.5204	-0.589949	0.518194	366.738	-3.66743	-3.45746	-0.187952	0.291293
37	23.1377	0.00694679	0.562206	0.980909	1.01954	1.8013e-06	14	0.000447375	-170.395	0.0761927	0.198931	1.59038e+08	0.535929	4.9785e+07	-603661	-8112.79	-0.696373	0.16955	3988.14	123.375	122.408	129.408	107.92
38	0.147029	1.64486	4.77152	1.10975	1.23449	5.08043e-05	22	0.00172872	-211.095	0.185501	0.032518	11.0916	0.59655	6.02605	-2.47207	-0.766488	0.162799	0.397365	2.27736	-0.46139	-0.293505	0.151961	0.261105
39	2.77966	0.0560186	0.315656	0.999608	0.641318	7.13151e-06	16	0.000805183	-176.571	0.0788079	0.0978323	9.49998e+06	0.558679	5.75493e+06	-802487	-230875	-2.15778	1.33241	1492.25	-237.404	-237.84	-0.607857	0.387238
40	0.132803	1.64419	6.29517	1.08266	1.35198	1.63354e-05	24	0.00092723	-260.697	0.179276	0.0186986	3.13666	0.604116	0.891821	-0.37727	-0.0521945	0.0520353	0.125495	0.898683	-0.154469	-0.0545209	0.094112	0.153614
41	0.104881	1.07657	2.21029	0.988151	0.75058	2.0632e-05	16	0.00136954	-159.574	0.0960587	0.0679897	358.656	0.558679	364.927	-124.974	-81.899	-0.910545	1.43291	15.7031	-4.19033	-3.83632	-0.0948292	0.391887
42	15.4727	0.00647988	2.05536	1.01231	0.853641	4.44847e-05	16	0.00201099	-147.281	0.107782	0.161867	2.63552e+07	0.558679	2.41372e+07	-87308	-420.042	-4.70593	3.38033	2940.67	-6.84686	-6.53119	2.53609	2.41493
43	0.416614	0.366731	2.62534	0.956503	1.03318	1.75535e-05	18	0.00116201	-186.05	0.168782	0.0398921	1258.72	0.574918	461.19	-66.5431	-11.0319	-0.226831	0.321221	14.7056	-1.74759	-1.56206	-0.0655753	0.224332
44	35.0367	0.00437317	2.68832	0.984928	1.19275	5.59426e-05	24	0.00171591	-231.153	0.18991	0.0514109	1.23102e+07	0.604116	4.41709e+06	-7148.23	-13.2906	-0.244374	0.431749	1253.8	5.2893	4.80666	6.104	3.1506
45	0.155055	0.711729	5.27913	0.906323	1.03058	2.10813e-05	18	0.00127344	-182.753	0.139292	0.0499432	72.0915	0.574918	37.4085	-9.67139	-1.10548	-0.051739	0.599057	4.85758	-0.682382	-0.328433	0.077829	0.323136
46	0.0738828	1.75279	7.84559	1.07156	1.36339	4.55924e-06	17	0.00061639	-196.993	0.108287	0.026811	2.36251	0.567424	0.918039	-0.477674	-0.0117147	0.0658863	0.276121	0.947562	-0.156912	-0.00519973	0.118794	0.223606
47	0.0713042	2.13965	10.1729	1.23868	1.62277	1.47395e-05	19	0.00102607	-201.399	0.112146	0.041268	1.38858	0.58141	0.829432	-0.422067	0.123367	0.214446	0.685396	0.926964	-0.11106	0.0743152	0.218649	0.359383
48	15.0964	0.0066282	4.18783	0.945246	1.37833	3.16492e-05	24	0.00129064	-244.823	0.177231	0.0362824	1.62941e+06	0.604116	468806	-845.161	-1.16611	-0.0240046	0.255195	418.49	-0.69833	-0.460348	0.0174886	0.216256
49	33.9095	0.0101335	2.72921	1.09517	1.34466	0.000138107	20	0.00303433	-168.907	0.233043	0.0796934	4.14354e+06	0.587089	2.32083e+06	-7229.56	-30.2716	-0.546803	1.00958	898.991	-3.50756	-3.15387	-0.513456	0.225305
50	8.51716	0.00781687	4.08357	0.868859	1.23194	1.13654e-05	21	0.000842816	-231.423	0.177223	0.025463	801230	0.592099	162771	-412.431	-0.722052	-0.0330188	0.125322	252.287	-0.512974	-0.34248	0.0187385	0.156178
51	0.198472	0.795839	5.59321	0.914298	1.40457	2.1445e-05	22	0.00112315	-230.07	0.183771	0.0246457	29.8881	0.59655	9.19462	-2.21626	-0.205131	0.0388408	0.195974	2.43262	-0.31272	-0.142478	0.078488	0.192801
52	16.2306	0.00288157	4.07373	0.840214	1.18914	7.40685e-05	23	0.00202853	-213.587	0.171144	0.0682348	1.34471e+07	0.600533	6.52105e+06	-6458.42	-4.04736	-0.326628	0.761384	1606.75	-1.3026	-0.84971	-0.0620068	0.370094
53	4.22298	0.52272	0.00266653	1.01506	0.521942	8.36316e-06	18	0.000802072	-199.395	0.100607	8.10783	1.24202e+09	0.574918	4.71748e+08	-14272	-4.63523e+06	-10.7895	-2.92676	16504.6	-623.482	-625.777	-365.764	-355.387
54	0.118991	1.57136	9.05929	1.10808	1.44819	4.22455e-05	22	0.0015764	-215.154	0.164889	0.0392954	3.4402	0.59655	1.87609	-0.774478	0.0739062	0.183801	0.539478	1.29298	-0.17431	0.0334435	0.194517	0.322446
55	6.10322	0.0162148	1.76923	0.962597	0.804562	7.94373e-06	15	0.000891276	-162.2	0.128321	0.0654066	2.25078e+06	0.54834	804401	-8972.57	-124.901	-0.914775	0.549709	547.406	-5.74126	-5.57234	-0.28415	0.318263
56	0.172718	0.517113	5.29945	0.863367	1.36367	1.79296e-05	22	0.00102698	-234.009	0.124311	0.036517	118.513	0.59655	46.6276	-7.76851	-0.511715	0.0301028	0.38436	5.12881	-0.497741	-0.236989	0.0850149	0.268515
57	0.0912058	2.13774	9.1963	1.04767	1.62328	3.53633e-05	15	0.00188051	-139.8	0.149651	0.0588567	2.70971	0.54834	2.55435	-1.58466	0.0869102	0.490746	1.60474	1.70349	-0.240757	0.063598	0.314839	0.549011
58	0.11234	2.29631	8.13848	1.2776	1.53177	2.52865e-05	20	0.00129837	-202.862	0.175354	0.0280196	1.34255	0.587089	0.628949	-0.308116	0.0146842	0.161206	0.33432	0.826725	-0.115941	0.00941278	0.178136	0.253557
59	0.0817794	1.18913	5.87864	0.750114	1.10953	5.56414e-06	15	0.000745932	-167.54	0.112984	0.0352169	14.3088	0.54834	6.57313	-3.35399	-0.466399	-0.00578417	0.455665	2.45955	-0.441879	-0.1739	0.0856669	0.282367
60	3.6833	0.0477183	0.233321	0.967167	0.530425	1.37338e-05	18	0.00102784	-190.467	0.106571	0.0940975	1.77557e+07	0.574918	9.97872e+06	-1.67349e+06	-638623	-1.77566	0.969685	2004.53	-381.472	-382.451	-0.678413	0.225498
61	0.150816	1.36944	7.48353	1.07384	1.55492	7.02903e-05	24	0.00192341	-225.673	0.187495	0.037938	7.18304	0.604116	3.8396	-1.31432	-0.0302634	0.205928	0.519435	1.76319	-0.249933	-0.0352639	0.189742	0.320551
62	0.0927333	1.83177	8.71379	1.13799	1.14	1.48551e-05	18	0.00106897	-189.054	0.140384	0.0389918	2.24784	0.574918	1.15904	-0.637211	0.0539113	0.11664	0.479876	1.0784	-0.17112	0.0361514	0.166096	0.295114
63	0.132087	0.96861	3.83903	0.919847	0.810396	4.10261e-06	21	0.000506373	-252.821	0.138344	0.0186889	23.9128	0.592099	5.07653	-1.84506	-0.552164	-0.0184286	0.0763072	1.90681	-0.393948	-0.281018	0.0141616	0.108197
64	0.0495839	3.2593	16.585	1.18316	0.977802	4.16363e-06	14	0.000680166	-158.664	0.100968	0.0773199	0.752385	0.535929	0.209679	-0.251678	1.88511	0.132084	5.41746	0.500264	-0.0201286	0.640668	0.214038	1.21283
65	0.0358498	4.99406	3.74174	1.70003	0.858543	2.98501e-06	14	0.000575906	-163.323	0.0647643	0.0295559	1.89613	0.535929	1.38316	-0.607228	-0.981097	0.60645	0.464706	1.47471	-0.192347	-0.21786	0.331405	0.27062
66	0.704271	0.833446	0.0321997	0.974977	0.597712	1.37779e-05	13	0.00131234	-129.954	0.0672716	0.112726	1.07271e+07	0.520756	1.21502e+07	-21020.8	-715266	6.10434	-5.80843	2431.6	-86.6387	-87.1626	0.807657	-0.682113
67	1.72772	0.371914	0.0240765	1.06238	0.54718	1.01334e-05	18	0.000882887	-195.939	0.0807054	0.0662798	4.46032e+07	0.574918	2.43463e+07	-87597.9	-2.35556e+06	1.07749	-0.000127827	3507.54	-195.287	-195.647	0.272912	-0.047006
68	0.0734585	2.97691	7.44097	1.28133	1.51872	4.34259e-06	17	0.000601566	-197.82	0.12649	0.0181003	0.606742	0.567424	0.206302	-0.124993	-0.0098751	0.0850407	0.168544	0.517116	-0.0708963	-0.000164294	0.12898	0.177552
69	0.130681	1.14607	7.31026	0.955931	1.05424	2.19848e-05	19	0.00125313	-193.803	0.162722	0.0386975	9.39433	0.58141	4.33936	-1.72209	-0.0872451	0.0629371	0.403521	1.86313	-0.290468	-0.0463084	0.126901	0.26867
70	15.0269	0.00202399	3.79944	0.844949	0.904737	5.43754e-06	18	0.00064674	-207.144	0.119207	0.0876886	1.66568e+07	0.574918	4.19977e+06	-3360.48	-2.10901	-0.0561104	0.239923	1243.47	29.3682	24.4025	26.252	10.0127
71	4.62444	0.0287579	2.50772	1.03108	1.31435	1.31675e-05	16	0.0010941	-166.76	0.122283	0.0574529	453285	0.558679	198021	-2080.43	-26.4146	-0.486673	0.669378	268.121	-2.81295	-2.54801	-0.11629	0.339867
72	0.26568	0.15947	0.443777	0.746091	0.536771	3.54622e-06	15	0.000595501	-174.297	0.0528123	0.0885855	603652	0.54834	482756	-131589	-68335.3	-2.8741	1.80184	484.61	-123.546	-123.003	-0.620697	0.396176
73	0.073726	2.25358	4.64118	1.17106	1.27518	5.47711e-06	18	0.000649089	-207.014	0.105899	0.0198219	4.08613	0.574918	1.7169	-0.851182	-0.3765	0.100653	0.213396	1.33338	-0.287463	-0.194462	0.122515	0.186097
74	15.1156	0.00489399	3.59584	0.892908	1.25767	6.40761e-05	25	0.00178992	-238.911	0.173133	0.050463	5.35375e+06	0.607357	2.16201e+06	-3495.3	-4.62157	-0.149407	0.516522	911.861	-1.83594	-1.42433	-0.488393	0.121151
75	4.82869	0.0154189	1.80629	0.969561	1.41542	3.47525e-06	12	0.000704602	-134.602	0.0691384	0.0655143	5.29016e+06	0.501789	3.04244e+06	-23252.9	-193.42	-1.49952	1.36084	1060.36	-7.73013	-7.46551	-0.301115	0.475025
76	3.76992	0.450359	0.0539981	1.22227	0.967063	3.94747e-06	14	0.000662275	-159.411	0.0592842	0.0607132	7.93779e+06	0.535929	5.0845e+06	-44939.5	-428143	1.57342	-1.07522	1374.36	-121.525	-122.024	0.413597	-0.311728
77	0.115145	1.75986	5.77783	1.23861	1.14291	1.3675e-05	21	0.000924494	-227.538	0.152417	0.0250005	4.12486	0.592099	1.52094	-0.663053	-0.153799	0.0716679	0.190027	1.1716	-0.228758	-0.103454	0.113424	0.180596
78	9.45148	0.00877521	2.61412	0.886349	1.08933	2.28424e-05	25	0.0010687	-264.697	0.171782	0.0347355	1.92619e+06	0.607357	472640	-1837.74	-7.03379	-0.118824	0.197744	427.414	-1.4129	-1.26407	-0.0206285	0.197974
79	6.15839	0.197849	0.00235336	0.903898	0.435399	1.94744e-05	22	0.0010703	-232.191	0.130618	155.694	1.05269e+10	0.59655	3.73676e+09	-312342	-5.02221e+07	302.505	782.038	46073.3	-823.893	-830.958	-245.749	44.0692
80	0.132097	0.940904	3.07169	1.03274	0.752339	1.32279e-05	20	0.000939073	-215.821	0.119192	0.0450484	100.788	0.587089	47.9079	-15.5681	-6.70086	-0.166059	0.378453	5.60502	-1.28433	-1.05261	-0.0112603	0.229569
81	0.139423	0.6946	0.416463	0.792134	0.49677	2.82395e-05	14	0.00177136	-131.864	0.0712511	0.0530261	82101.2	0.535929	156432	-27486.6	-65214.5	1.79471	-3.31226	305.582	-85.6681	-85.2196	0.203573	-0.277729
82	0.0525425	2.6233	8.70009	1.27726	1.47813	8.36316e-06	21	0.000722978	-237.865	0.0885695	0.0335539	0.916727	0.592099	0.473022	-0.268889	0.0592056	0.177007	0.469528	0.749788	-0.0922876	0.0441207	0.196748	0.297644
83	0.0792578	1.47929	9.97377	1.0453	1.05598	1.75983e-06	16	0.000399981	-198.96	0.113769	0.0235062	1.57192	0.558679	0.392224	-0.210919	0.0421368	0.0153858	0.172035	0.596488	-0.092554	0.0485285	0.0723349	0.181329
84	0.0971895	1.31919	3.8941	0.938771	0.913477	8.98038e-06	19	0.000800909	-210.814	0.11818	0.0292763	22.5612	0.58141	9.7784	-4.2724	-1.56887	-0.0131002	0.275849	2.83912	-0.644472	-0.464736	0.055945	0.203143
85	0.147092	1.12692	3.44193	1.02501	0.960018	1.63433e-05	24	0.000927456	-260.685	0.147103	0.0262417	36.1267	0.604116	12.4101	-4.1701	-1.57253	0.00110534	0.17243	2.93916	-0.633561	-0.50503	0.0457583	0.16104
86	0.0570282	2.10269	6.04604	1.05101	1.68919	8.3969e-06	15	0.000916346	-161.367	0.0846087	0.0393682	5.45801	0.54834	4.35229	-2.35546	-0.521553	0.340405	0.967883	2.14762	-0.403641	-0.175759	0.234382	0.415203
87	0.164248	1.18791	5.45736	0.98833	1.20499	1.49215e-05	23	0.000910478	-250.438	0.189515	0.0189999	8.88387	0.600533	2.29039	-0.806318	-0.132419	0.0295399	0.110111	1.32374	-0.225808	-0.110852	0.0695874	0.141269
88	4.38508	0.0635219	0.247662	0.987388	0.839056	5.02813e-06	18	0.000621916	-208.553	0.0840282	0.0451103	8.17472e+06	0.574918	3.44084e+06	-504505	-157805	-0.497052	0.436009	1143.69	-201.531	-202.198	-0.227196	0.205166
89	0.213356	0.701825	3.1722	0.996282	0.756784	1.93986e-05	21	0.0011011	-220.196	0.161886	0.040628	151.094	0.592099	56.8725	-15.1595	-4.73549	-0.142917	0.259011	5.78256	-1.10927	-0.905432	-0.0228127	0.19693
90	0.174625	0.601428	2.40982	0.921946	0.792346	5.35833e-06	22	0.000561423	-260.581	0.115143	0.0272263	271.779	0.59655	71.5873	-18.1781	-6.10872	-0.0894863	0.133318	6.31289	-1.22731	-1.11128	-0.0381424	0.135968
91	0.212887	2.50063	0.0915386	1.50004	0.551144	1.1822e-05	14	0.00114611	-144.054	0.068423	0.0747073	77155.1	0.535929	71076.5	-96.946	-4040.07	3.37938	-1.50618	195.28	-5.20018	-5.83846	0.719039	-0.137846
92	0.0677673	2.61104	12.4182	1.31237	1.45579	2.91862e-05	21	0.00135061	-211.618	0.118753	0.0553753	0.793483	0.592099	0.553437	-0.300256	0.305058	0.344442	1.13428	0.785314	-0.0506396	0.160363	0.287511	0.462469
93	2.86771	0.00784694	0.912807	0.747532	0.768233	6.98512e-06	19	0.000706355	-215.588	0.0680009	0.0809137	4.68377e+07	0.58141	2.27564e+07	-291281	-2930.72	-1.16079	1.21878	3102.73	-28.9516	-28.9516	0.260923	0.865474
94	2.36861	0.00196728	4.96055	0.644662	1.53823	3.11572e-06	11	0.000720615	-122.63	0.066767	0.217095	3.4675e+07	0.477417	2.24336e+07	-21321	-4.80172	-2.32193	2.19234	3214.31	-1.20158	-0.33904	0.133269	0.88067
95	0.0468306	3.01421	6.91926	1.0378	1.64024	6.36515e-06	15	0.000797819	-165.523	0.0833571	0.03603	1.55394	0.54834	1.1539	-0.82747	-0.189786	0.394669	0.798555	1.27536	-0.187504	-0.0452109	0.264753	0.385895
96	0.0454746	2.83785	5.31867	1.02168	1.28808	6.43454e-06	15	0.000802156	-165.36	0.0775073	0.0354262	3.39847	0.54834	2.7869	-1.95056	-0.858656	0.404438	0.811704	1.94723	-0.38057	-0.227093	0.256536	0.371565
97	6.15874	0.0189354	3.13312	0.920244	1.29918	2.46755e-05	23	0.00117084	-238.868	0.194299	0.0316805	306428	0.600533	75414.4	-490.392	-2.98645	-0.0692711	0.193282	169.877	-0.981157	-0.809184	-0.0112166	0.189114
98	5.44537	0.0241158	1.44701	0.964336	0.79761	1.22791e-05	22	0.000849883	-242.337	0.151384	0.0440886	883945	0.59655	213026	-4107.74	-102.553	-0.303494	0.208424	282.374	-5.20305	-5.19487	-0.165371	0.181045
99	7.32809	0.00956198	1.98276	0.910763	1.04322	1.89603e-05	19	0.00116375	-196.615	0.112602	0.0721478	6.18836e+06	0.58141	2.90253e+06	-15655.9	-90.1371	-0.80526	0.82083	1051.4	-5.07519	-4.84247	-0.195832	0.375347
100	0.0920175	1.78879	2.93031	1.19013	1.11414	4.5505e-06	19	0.000570119	-223.73	0.101918	0.0173276	19.6104	0.58141	7.1435	-2.50566	-1.67115	0.0604194	0.13992	2.35667	-0.580762	-0.521404	0.0789241	0.132879
101	0.151486	0.815365	6.71705	0.870451	1.57661	4.96432e-05	26	0.00153752	-256.603	0.15245	0.0374136	28.1605	0.610303	13.0363	-3.13746	-0.11472	0.129424	0.495675	2.96771	-0.337496	-0.0823758	0.144042	0.315265
102	100.864	0.000433366	2.01221	0.873366	1.16362	5.14676e-06	21	0.000567162	-248.06	0.120243	19.5044	1.26143e+09	0.592099	2.5439e+08	1.30073e+06	248.063	74.3453	14.1218	-0.012064	0.718566	-0.0141049	0.123229	0.10253
103	5.38752	0.190015	0.0762686	1.07939	0.719754	3.37225e-05	20	0.00149939	-197.104	0.13613	0.0340856	1.31846e+07	0.587089	8.16959e+06	-489012	-1.75792e+06	0.712012	-0.140313	1849.6	-388.344	-390.195	0.212525	-0.0657685
104	0.0755362	3.63252	9.46646	1.59007	0.907472	1.29109e-05	15	0.00113626	-154.914	0.144236	0.050804	0.553087	0.54834	0.317659	-0.258998	0.243083	0.255602	0.906579	0.660886	-0.0572229	0.150027	0.257231	0.412844
105	0.0923443	2.42705	7.66276	1.36923	1.50099	2.13568e-05	16	0.00139339	-159.022	0.143324	0.040813	2.00505	0.558679	1.42126	-0.75201	-0.0429104	0.323773	0.734655	1.25129	-0.196755	-0.0142382	0.253982	0.364952
106	0.0706746	2.78226	1.72283	1.38305	0.648557	1.3333e-05	17	0.00105408	-178.75	0.0908629	0.0274803	52.8112	0.567424	42.2385	-9.64537	-21.8359	0.735787	0.245056	6.22407	-1.38796	-1.48807	0.307	0.142768
107	8.25424	0.888651	0.00482804	1.31099	0.671805	5.86223e-05	20	0.00197691	-186.045	0.12956	0.660463	2.13696e+08	0.587089	1.44617e+08	-3750.97	-1.04535e+06	-0.279882	-4.32914	7942.95	44.261	44.4236	52.5921	55.3758
108	2.64396	0.0397668	3.33855	0.926588	1.05427	1.46849e-05	22	0.000929418	-238.401	0.176071	0.0316767	49973	0.59655	11138.8	-163.338	-2.24404	-0.0790754	0.150972	65.8255	-0.839391	-0.669311	-0.0199017	0.164812
109	2.80221	0.430584	0.0231053	1.04384	0.60079	6.23847e-06	19	0.000667536	-217.735	0.118284	0.0224253	1.59741e+07	0.58141	4.34543e+06	-11482.1	-329544	0.292526	-0.0395269	1442.59	-68.1241	-68.5492	0.146568	-0.0500581
110	0.4255	0.236099	5.44655	0.874749	1.36874	7.4848e-06	18	0.000758785	-201.392	0.167973	0.0226624	425.022	0.574918	93.7582	-6.81272	-0.197429	-0.00140103	0.133317	6.63883	-0.324101	-0.147914	0.0409962	0.15818
111	0.0696833	2.6106	4.24434	1.25645	0.861517	9.13378e-06	15	0.000955708	-160.106	0.109588	0.0330941	5.77627	0.54834	4.02048	-2.31965	-1.5839	0.197189	0.545881	2.20971	-0.53032	-0.371787	0.183577	0.280182
112	0.294061	0.519497	3.74246	0.987654	1.0372	1.36124e-05	22	0.000894836	-240.069	0.173894	0.0270765	163.929	0.59655	41.2938	-7.18419	-1.11855	-0.0325772	0.135925	4.62933	-0.588717	-0.437553	0.014017	0.151806
113	2.00844	1.11645	0.000858985	1.1894	0.42136	2.04011e-06	17	0.000412321	-210.663	0.0903371	38.2527	1.41396e+09	0.567424	3.16813e+08	-2457.35	-6.83345e+06	-73.2792	-182.2	15808.1	-1253.99	-1283.68	-788.247	-953.17
114	10.3082	0.00620606	4.06368	0.857113	1.49496	5.36263e-05	24	0.00168001	-232.168	0.177529	0.044056	2.43245e+06	0.604116	915988	-1682.89	-2.03433	-0.0328704	0.461948	599.92	-0.826971	-0.536704	0.110996	0.326596
115	0.188713	0.910191	4.09047	1.03993	1.16781	2.83243e-05	20	0.00137415	-200.593	0.162899	0.0378412	65.135	0.587089	30.4519	-8.08671	-1.82289	0.0105659	0.385171	4.35427	-0.750677	-0.529738	0.0715339	0.252775
116	1.99142	0.044671	2.57869	0.923231	0.806299	1.69137e-05	20	0.00106188	-210.905	0.147142	0.0553203	94446.3	0.587089	30666.5	-705.99	-17.9359	-0.394883	0.352471	109.522	-2.2144	-1.98863	-0.134641	0.241919
117	32.1128	0.00605786	3.05917	1.00205	1.48299	0.000204083	29	0.00291607	-249.766	0.214099	0.0700111	7.17947e+06	0.617725	3.50199e+06	-6214.25	-11.9939	-0.151844	0.81312	1126.32	-2.29233	-1.93343	-0.266956	0.267809
118	19.3092	1.2429	7.37752e-09	1.21964	0.265778	1.52879e-05	11	0.00159624	-105.133	0.140032	NA	NA	NA	NA	NA	NA	NA	NA	NA	NA	NA	NA	NA
119	0.0806858	1.80998	2.75451	1.18944	0.283855	1.68571e-06	15	0.000410574	-185.452	0.118383	0.0328966	18.5656	0.54834	5.44842	-2.95446	-4.58629	-0.133653	0.233179	2.67156	-0.916536	-0.656389	-0.0558234	0.167565
120	0.0670023	1.13561	4.69515	1.17015	1.11779	8.66473e-06	13	0.00104072	-135.983	0.0653028	0.103165	80.4944	0.520756	94.1644	-31.5879	-7.94709	-0.460901	3.2249	8.02267	-1.65849	-0.944268	0.113704	0.732664
121	0.113376	0.940916	6.10019	0.989754	1.24763	5.79958e-06	20	0.000621803	-232.312	0.115012	0.0254215	15.4472	0.587089	4.6012	-1.33884	-0.126688	0.0243432	0.183396	1.76884	-0.260393	-0.0951557	0.0743842	0.181701
122	8.57784	0.0131745	4.01812	0.926846	1.29673	3.70485e-05	23	0.00143466	-229.521	0.209641	0.0352116	423030	0.600533	117517	-452.457	-1.36835	-0.037635	0.229578	211.324	-0.708768	-0.486953	0.0296186	0.211268
123	32.4981	0.005641	3.16713	1.02206	1.38599	6.6774e-05	26	0.00178317	-248.895	0.18879	0.0511117	5.55809e+06	0.610303	1.98468e+06	-3285.32	-6.02721	-0.122768	0.418012	844.144	-1.86406	-1.55884	-0.410981	0.104595
124	2.01349	0.869496	0.000460281	1.03362	0.357976	9.15522e-06	12	0.00114363	-122.979	0.110401	1189.61	3.44121e+10	0.501789	2.17585e+10	-605065	-2.63013e+09	-13386.6	-28712.1	168096	-50903.7	-51693.8	-33690.3	-38600
125	2.31133	0.028546	2.69994	1.0009	1.02975	1.68468e-06	16	0.000391347	-199.658	0.0784924	0.0395029	202795	0.558679	49781.3	-591.036	-8.11451	-0.217271	0.238385	135.623	-1.54336	-1.34216	-0.0953052	0.202361
126	0.0985067	0.686293	4.2008	0.90482	0.983185	6.58243e-06	15	0.000811322	-165.019	0.0822343	0.0630672	165.535	0.54834	103.311	-27.5062	-4.74649	-0.353323	1.0068	7.95184	-1.27292	-0.810733	-0.00410892	0.407579
127	10.6322	0.0120152	1.83636	0.949832	0.896586	3.23671e-05	16	0.00171536	-152.369	0.172391	0.078492	5.10721e+06	0.558679	2.52029e+06	-18929	-170.701	-1.40128	0.867985	970.421	-6.8532	-6.70104	-0.380101	0.355589
128	24.2857	0.0085528	2.07404	1.00579	1.2291	3.12835e-05	24	0.00128316	-245.102	0.194935	0.0388262	4.32644e+06	0.604116	1.1339e+06	-4289.04	-20.105	-0.167495	0.238628	641.412	-3.08237	-2.94492	-0.62671	-0.102085
129	0.128319	1.76485	6.95202	1.10016	1.32911	5.80073e-06	22	0.00058414	-258.835	0.182944	0.0120146	1.39522	0.59655	0.260843	-0.120632	-0.0110822	0.021603	0.0534425	0.500842	-0.0836438	-0.0187679	0.0627276	0.100309
130	0.0953466	1.36438	15.9723	0.945971	2.32733	4.6845e-05	18	0.00189828	-168.381	0.137724	0.0632465	3.82963	0.574918	3.18396	-1.11218	0.463391	0.467137	2.07405	1.66888	-0.130445	0.200585	0.309439	0.626378
131	0.0402734	4.32843	8.72699	1.57141	1.48756	1.76615e-05	13	0.00148583	-126.726	0.0778314	0.107866	1.24433	0.520756	1.73078	-1.27833	0.635169	2.10883	5.89826	1.54343	-0.0814309	0.268815	0.686921	1.07744
132	4.45361	0.940171	0.000580397	1.18408	0.461925	1.22017e-05	18	0.00096881	-192.596	0.10715	267.532	8.33403e+09	0.574918	3.59606e+09	-28714.5	-9.5765e+07	-622.352	-1611.11	10319.3	20262.6	20759.9	8997.67	9718.9
133	91.7639	0.00596643	0.997452	1.11573	0.93757	4.2221e-05	26	0.00141793	-260.813	0.208879	0.0638077	4.18153e+07	0.610303	1.09314e+07	-60065	-508.428	-0.445412	0.190713	1928.83	-36.3419	-36.2016	-19.3788	-11.95
134	25.9249	0.00724068	2.7313	1.01229	1.24958	6.47459e-05	24	0.00184599	-227.645	0.197407	0.0547766	4.66517e+06	0.604116	1.72757e+06	-4352.01	-12.9973	-0.247999	0.445212	789.136	-2.09045	-1.85866	-0.157531	0.238405
135	0.209535	0.89779	4.73537	1.10973	1.41329	4.1575e-05	16	0.0019441	-148.364	0.170518	0.0527854	82.2498	0.558679	56.3855	-13.31	-2.23833	0.105666	0.883929	5.81266	-0.898287	-0.555149	0.13668	0.389538
136	14.4061	0.0107891	1.35424	1.01313	0.969022	5.28676e-05	17	0.00209896	-155.332	0.124738	0.124231	2.11335e+07	0.567424	1.70582e+07	-136543	-1433.42	-3.53465	2.46896	2481.27	-20.651	-20.6486	-1.10132	0.289046
137	0.12451	1.58959	7.38981	1.12843	1.29454	1.25359e-05	20	0.000914179	-216.895	0.168091	0.0231348	2.92823	0.587089	0.966634	-0.417561	-0.022271	0.0596356	0.177313	0.927302	-0.150945	-0.0227892	0.108222	0.18083
138	5.19442	0.0126134	3.97297	0.841674	1.34781	2.87022e-05	22	0.00129937	-223.657	0.179842	0.0352016	480213	0.59655	145144	-595.193	-1.61645	-0.0563443	0.285774	240.876	-0.786947	-0.536554	0.0188004	0.233666
139	0.0538393	3.04864	2.61866	1.33263	0.837799	8.71332e-06	15	0.000933452	-160.812	0.0780235	0.0280993	17.9441	0.54834	16.6951	-6.1593	-8.67689	0.714106	0.532518	4.23545	-0.979351	-1.00039	0.305513	0.243852
140	11.2883	0.0138052	2.67156	0.964795	1.08835	3.3552e-05	28	0.0012078	-290.309	0.214674	0.0316402	667708	0.615458	139210	-759.457	-4.7355	-0.0803541	0.134827	227.446	-1.16764	-1.0509	-0.0322488	0.155745
141	2.42268	0.0470759	2.80215	0.902449	1.05474	5.40393e-05	26	0.00160415	-254.396	0.190241	0.0472088	73407	0.610303	24261.6	-478.469	-9.39009	-0.1938	0.333549	97.9566	-1.66123	-1.45217	-0.0466088	0.244227
142	0.142492	1.36101	5.49535	0.999011	1.38835	2.42041e-05	23	0.0011596	-239.312	0.173351	0.0242441	8.93368	0.600533	3.24727	-1.21792	-0.211178	0.0734329	0.219111	1.62312	-0.282419	-0.139235	0.105343	0.201347
143	0.130468	1.06743	4.22868	1.03303	1.16153	5.44763e-06	20	0.00060264	-233.564	0.127988	0.0207787	22.5502	0.587089	6.08532	-1.89696	-0.472304	0.00823517	0.12518	2.03324	-0.381551	-0.258401	0.046642	0.143331
144	0.094584	1.32945	3.14124	0.933551	0.918937	1.77969e-05	16	0.00127197	-161.939	0.108502	0.0483683	77.4291	0.558679	64.3243	-27.0043	-12.7327	-0.204875	0.943741	7.13266	-1.75469	-1.45313	0.0468066	0.352304
145	25.6326	0.022784	1.08471	1.1023	1.08471	0.000126163	35	0.00205071	-327.339	0.255259	0.0470978	2.55117e+06	0.628253	687505	-11901.4	-310.282	-0.227157	0.259834	489.529	-9.40456	-9.57625	-0.14105	0.190255
146	0.0948841	1.83952	8.07409	1.17156	1.2357	2.0354e-05	20	0.00116487	-207.202	0.139495	0.0370261	2.62167	0.587089	1.37601	-0.681005	0.0192352	0.14866	0.457172	1.16071	-0.183902	0.00998405	0.177797	0.288733
147	0.246329	0.359289	5.93009	0.845032	1.07549	8.53482e-06	17	0.000843348	-186.334	0.149864	0.0329226	172.999	0.567424	51.4939	-6.8105	-0.276529	-0.0251739	0.245631	5.21896	-0.39792	-0.147655	0.04867	0.210919
148	0.236467	0.571931	4.44264	0.912157	1.07808	1.91021e-05	21	0.00109265	-220.519	0.17178	0.0309996	109.392	0.592099	35.1304	-6.93594	-0.857969	-0.0225247	0.218497	4.45893	-0.552014	-0.348702	0.0395907	0.195137
149	0.13538	1.10067	6.2909	1.03332	0.883042	4.31882e-05	19	0.00175638	-180.974	0.155892	0.0636264	21.0386	0.58141	14.3398	-5.46264	-0.636307	0.0377632	0.884858	3.29254	-0.583325	-0.177203	0.152132	0.393317
150	6.83654	0.0289971	1.44604	1.02398	0.957755	2.26296e-05	20	0.00122827	-205.082	0.160837	0.0555257	983881	0.587089	336050	-6590.41	-178.231	-0.515735	0.410473	349.595	-6.97024	-6.97861	-0.204334	0.253779
151	0.630585	0.177716	4.32044	0.900922	1.24799	2.83024e-05	20	0.00137362	-200.608	0.177422	0.0399243	2035.49	0.587089	722.5	-41.0565	-1.51049	-0.0557979	0.34525	17.8269	-0.765693	-0.489665	0.0334826	0.25229
152	2.23113	0.0318437	5.48951	0.867377	1.57227	3.81336e-05	25	0.00138083	-251.885	0.164278	0.0367543	41624	0.607357	13657.3	-111.303	-0.350454	0.0442769	0.335841	74.0951	-0.470431	-0.200699	0.0854257	0.260117
153	0.121252	0.677777	4.76975	0.835349	0.809276	2.7845e-06	15	0.000527684	-177.924	0.114872	0.0333997	57.4197	0.54834	17.0048	-5.2628	-0.78264	-0.0965218	0.247367	3.35222	-0.542994	-0.289806	-0.00449916	0.205752
154	3.04985	0.010753	1.44649	0.75601	0.53904	1.25574e-05	18	0.000982831	-192.078	0.130479	0.0841848	6.0218e+06	0.574918	2.18541e+06	-30530.9	-387.504	-1.29296	0.654713	961.604	-10.0501	-9.85961	-0.442019	0.316364
155	20.1521	0.0076859	3.48712	0.981635	1.43486	7.11781e-05	21	0.00210918	-192.896	0.205287	0.0535943	2.92225e+06	0.592099	1.26578e+06	-2772.55	-5.8406	-0.140038	0.590131	681.568	-1.64348	-1.29056	-0.184194	0.2524
156	4.04528	0.0249177	3.21078	0.928053	1.0921	1.26208e-05	21	0.000888145	-229.223	0.170106	0.0314889	145462	0.592099	32644.2	-301.675	-2.66958	-0.0884384	0.157871	111.882	-0.913145	-0.743585	-0.0267155	0.168486
157	17.6125	0.00296378	7.50207	0.877125	1.6375	0.000119118	18	0.00302703	-151.582	0.17073	0.091629	7.52184e+06	0.574918	6.0631e+06	-3869.16	-0.0766447	0.56914	2.02588	1529.68	0.740288	0.728943	1.63401	0.913825
158	0.133705	0.643861	4.01698	0.786537	1.4844	1.07061e-05	17	0.00094455	-182.481	0.1088	0.0355103	176.227	0.567424	86.4021	-19.7324	-2.45344	-0.04279	0.564387	7.27901	-0.936332	-0.650636	0.0495535	0.313373
159	0.246906	0.485042	5.5126	0.90154	1.58971	4.45945e-05	22	0.00161963	-213.963	0.159062	0.0422194	166.737	0.59655	78.8623	-10.8646	-0.566158	0.0986232	0.566837	6.51203	-0.554254	-0.249025	0.121371	0.33254
160	3.89815	0.0199343	4.84422	0.907892	1.14869	1.89334e-05	21	0.00108781	-220.706	0.165814	0.0366118	119680	0.592099	33481.7	-200.81	-0.712715	-0.042332	0.234732	113.924	-0.561811	-0.309123	0.0321246	0.209481
161	0.0926698	0.918994	4.90589	0.968723	1.11741	6.14816e-06	17	0.000715784	-191.91	0.0907	0.0418371	42.5946	0.567424	20.5008	-6.29718	-1.0673	-0.0275328	0.489508	3.71068	-0.629308	-0.34384	0.071201	0.286749
162	3.32458	1.02606	0.00355286	1.27997	0.566373	9.36659e-06	17	0.000883487	-184.753	0.0956849	1.19131	1.97443e+08	0.567424	8.81614e+07	-1176.82	-568644	-5.40326	-9.82958	6687.13	-60.5085	-61.5666	-25.0836	-29.617
163	8.30041	0.188502	0.0225206	1.14017	0.626366	2.18967e-05	20	0.00120821	-205.741	0.116583	0.0906088	1.7359e+08	0.587089	8.77808e+07	-812923	-1.17471e+07	0.99041	-0.0161869	6323.31	-575.675	-578.105	7.99723	6.50172
164	395.781	0.000155981	3.53791	0.91028	1.30191	2.02603e-05	23	0.00106093	-243.403	0.175569	123.487	3.46479e+09	0.600533	8.37181e+08	1.34076e+07	757.812	284.97	120.486	0.0102391	0.68059	0.00732694	0.129517	0.129911
165	0.353931	0.269837	5.1024	0.880221	1.39207	1.90757e-05	19	0.00116728	-196.5	0.150287	0.0376917	596.972	0.58141	222.341	-18.4299	-0.697287	-0.000801499	0.377293	10.2969	-0.578496	-0.295181	0.066825	0.265506
166	0.072117	1.80133	2.31237	1.22878	0.863046	6.77127e-06	11	0.00106233	-114.091	0.0778987	0.0434236	153.977	0.477417	188.094	-63.5142	-63.2075	-0.343922	1.41818	12.1157	-3.38865	-3.12974	0.058568	0.351952
167	0.0899975	2.42724	8.84183	1.19291	1.44519	2.38577e-05	16	0.00147271	-157.25	0.150412	0.0450993	1.56587	0.558679	1.12841	-0.701351	0.0653507	0.308934	0.872984	1.15319	-0.161465	0.0528466	0.254071	0.404036
168	0.126059	1.88326	4.00074	1.11133	0.954784	1.09585e-05	20	0.000854731	-219.585	0.171154	0.0173584	6.5759	0.587089	2.13365	-1.00719	-0.514995	0.0420956	0.115782	1.4258	-0.335813	-0.251465	0.078005	0.131299
169	0.221771	0.350201	5.09896	0.772825	1.20753	4.58551e-06	21	0.000535345	-250.484	0.13993	0.0180223	141.316	0.592099	25.7035	-3.39363	-0.169996	-0.00664608	0.0871417	3.74169	-0.279659	-0.140359	0.0270117	0.126607
170	0.10234	0.523298	2.13026	0.768665	0.913348	3.41084e-06	15	0.000584024	-174.881	0.0667195	0.0484124	1323.29	0.54834	747.698	-197.714	-52.246	-0.705033	0.744776	20.5649	-3.73502	-3.47382	-0.16664	0.310028
171	0.052107	2.91015	8.133	1.32698	1.06617	1.06288e-05	15	0.00103096	-157.832	0.0925768	0.065875	1.48965	0.54834	1.3314	-1.05896	0.160875	0.354189	1.71495	1.34017	-0.215961	0.0964076	0.300747	0.564167
172	3.41103	0.029134	0.703352	0.999948	0.705393	3.78625e-06	12	0.000735454	-133.574	0.0729771	0.122726	1.04337e+07	0.501789	6.32361e+06	-291537	-19152.8	-4.38321	2.39375	1529.53	-71.8011	-71.6868	-0.843407	0.702162
173	0.0962441	2.15303	5.90817	1.23323	0.784162	2.68729e-05	18	0.00143776	-178.384	0.150265	0.0490797	4.07411	0.574918	2.79896	-1.75507	-0.492303	0.137252	0.671635	1.7941	-0.397283	-0.135189	0.18679	0.331378
174	2.02547	2.32426	1.98712e-07	1.36076	0.254859	9.29303e-07	13	0.000340827	-165.007	0.0586009	NA	NA	NA	NA	NA	NA	NA	NA	NA	NA	NA	NA	NA
175	0.0244921	6.08158	5.17111	1.8612	1.0014	4.59969e-06	12	0.000810616	-131.239	0.0482186	0.0811859	1.52825	0.501789	2.15017	-1.1437	-1.23944	2.91146	3.09538	1.90279	-0.0810565	-0.0435773	0.764318	0.755245
176	0.112688	1.01198	3.83134	0.914827	0.729032	9.67554e-06	17	0.000897939	-184.201	0.12408	0.0440793	50.6614	0.567424	24.397	-9.90109	-3.29767	-0.174747	0.432795	4.28572	-0.96211	-0.670539	-0.000737643	0.254542
177	0.17002	1.61157	1.74487	1.19503	0.662677	4.90431e-05	17	0.00202162	-156.608	0.171575	0.032276	186.09	0.567424	155.854	-44.1308	-59.9801	0.194675	0.407238	10.7339	-2.96541	-2.94005	0.12385	0.169951
178	0.0869772	1.47246	5.27726	0.948448	1.37713	8.63716e-06	18	0.000815105	-198.815	0.112456	0.02753	10.1705	0.574918	4.67534	-2.04515	-0.429131	0.0817382	0.347425	2.01866	-0.381512	-0.202027	0.113548	0.2463
179	0.329561	0.340167	4.46269	0.844589	1.2728	8.68825e-06	17	0.000850894	-186.031	0.173112	0.0247848	328.021	0.567424	84.4973	-10.0683	-0.647366	-0.0317678	0.169354	6.55485	-0.505247	-0.313063	0.021381	0.173947
180	0.55296	1.9735	0.001393	1.27263	0.342054	5.49731e-06	13	0.000828954	-141.898	0.0760911	3.21036	4.97611e+08	0.520756	3.04055e+08	282.5	981552	46.1572	125.722	14664.4	0.329038	3.26177	2.48368	13.494
181	0.146341	1.08754	6.53956	0.879799	1.30868	4.88949e-05	17	0.00201856	-156.66	0.17713	0.0499629	22.0111	0.567424	15.4929	-5.75944	-0.527326	0.167326	0.925139	3.5014	-0.532063	-0.173147	0.181226	0.409456
182	4.97964	0.00423101	1.08103	0.762512	0.291909	2.3262e-06	12	0.000576467	-139.42	0.116033	0.148125	8.63267e+07	0.501789	2.53014e+07	-294755	-3355.09	-4.7057	0.965115	3270.56	-36.3314	-35.2064	-7.92014	-3.94818
183	0.270314	0.482873	4.52051	0.88373	1.42351	4.74362e-05	25	0.00154007	-246.428	0.170149	0.0374	209.111	0.607357	83.5997	-12.4358	-1.03412	0.0313735	0.393742	6.69033	-0.642529	-0.390462	0.0759535	0.274138
184	0.47461	0.28774	3.56594	0.93667	1.28965	1.70518e-05	26	0.000901106	-284.386	0.172112	0.0246028	646.502	0.610303	140.787	-13.0396	-1.02185	-0.0170123	0.126269	8.01022	-0.58126	-0.442123	0.016828	0.152303
185	7.29549	0.0140905	3.47632	0.890981	1.31813	6.9683e-05	29	0.00170395	-280.928	0.209957	0.038222	505228	0.617725	149043	-683.073	-2.62606	-0.0515425	0.273398	240.437	-0.947817	-0.730435	0.0129205	0.228422
186	0.967266	0.688357	0.0350506	0.886651	0.735503	6.48831e-06	15	0.0008055	-165.235	0.0541951	0.106555	8.3893e+06	0.54834	6.81485e+06	-21838.9	-443216	3.27401	-3.19579	1715.81	-83.8197	-84.4891	0.633267	-0.583172
187	3.20804	0.0450264	0.247591	0.9411	0.485124	2.64312e-05	17	0.00148412	-167.117	0.109266	0.151179	2.60834e+07	0.567424	2.11489e+07	-3.60815e+06	-1.30406e+06	-4.66852	2.33849	2942.5	-544.117	-545.205	-0.896893	0.576642
188	15.7559	0.00852154	3.57802	0.960579	1.25465	5.77166e-05	24	0.0017429	-230.403	0.208881	0.0448516	1.57304e+06	0.604116	520374	-1344.3	-3.26821	-0.0872648	0.329391	439.354	-0.97293	-0.738983	0.0760359	0.27394
189	0.11277	0.824607	2.0032	0.931459	1.03205	2.23754e-06	20	0.000386225	-251.36	0.0766761	0.0194153	248.056	0.587089	73.6155	-20.092	-8.8457	-0.042139	0.134317	6.46365	-1.45481	-1.38321	-0.00897295	0.125933
190	6.11746	0.0247054	0.798617	1.00483	0.720562	7.93314e-06	21	0.000704146	-238.973	0.114995	0.0549531	3.45998e+06	0.592099	949256	-32718.9	-1603.31	-0.489195	0.305104	590.4	-20.6391	-20.8088	-0.215137	0.239789
191	0.09351	1.52621	25.516	0.94013	5.69197	6.99405e-06	12	0.000999575	-126.21	0.144605	0.0240936	1.75824	0.501789	0.798031	-0.232695	0.882995	0.227571	4.38416	0.874906	-0.0530761	0.530398	0.196327	1.1381
192	9.39255	0.0154455	3.08546	0.955368	1.20031	2.79555e-05	26	0.00115378	-271.533	0.214083	0.0290186	397523	0.610303	82117.5	-435.251	-2.38481	-0.0521966	0.131335	175.315	-0.860703	-0.723295	-0.0120002	0.154999
193	12.3667	0.0128698	2.128	0.972247	1.26636	1.32689e-05	26	0.000794891	-290.908	0.175296	0.0245961	1.15183e+06	0.610303	200481	-1136.88	-7.46505	-0.0602715	0.107069	271.99	-1.46853	-1.39493	-0.0268641	0.143109
194	0.194536	0.945293	2.96187	1.0222	0.879322	1.75819e-05	21	0.00104827	-222.261	0.168454	0.0291405	83.5147	0.592099	29.9581	-9.05984	-3.65565	-0.0502406	0.18919	4.36091	-0.945236	-0.812625	0.0130299	0.162753
195	10.2555	0.00662273	2.61139	0.827189	1.14195	4.51679e-05	27	0.00143286	-270.503	0.196529	0.0382467	3.74324e+06	0.612993	1.03917e+06	-3169.89	-8.41974	-0.136202	0.253354	645.279	-1.80694	-1.61785	-0.217197	0.128847
196	0.213174	0.531129	4.50454	0.918165	0.996251	3.81703e-05	21	0.00154455	-205.982	0.148574	0.0559693	204.405	0.592099	106.973	-20.5026	-2.43394	-0.116918	0.620713	7.70433	-0.934631	-0.570931	0.0513366	0.327249
197	0.0988954	2.11739	7.65027	1.17521	1.62487	2.41094e-05	19	0.00131229	-192.05	0.15003	0.0327373	2.23091	0.58141	1.25585	-0.61666	-0.0189174	0.216323	0.50447	1.14897	-0.175081	-0.0138182	0.200963	0.311117
198	45.7183	0.00130416	4.22625	0.860884	1.24902	2.9633e-05	22	0.00132027	-222.955	0.21459	0.16486	3.41447e+07	0.59655	8.75241e+06	-4291.28	-1.09135	-0.297123	0.212488	1839.16	25.4899	20.3627	22.8325	8.25766
199	19.8558	0.00600535	3.16352	0.952582	1.17176	3.57864e-05	25	0.00133765	-253.474	0.190683	0.0382118	3.30733e+06	0.607357	904332	-1870.79	-3.93876	-0.100325	0.229972	580.347	-1.60218	-1.34692	-0.440403	0.0290262
200	0.182271	0.861489	3.8711	1.01284	1.17167	2.61319e-05	21	0.00127798	-213.939	0.151598	0.0373124	80.6795	0.592099	36.5685	-9.41972	-2.13332	-0.00442547	0.375408	4.72258	-0.805319	-0.589888	0.0602394	0.24969
201	0.102874	0.855634	5.60157	0.843235	0.815333	4.77253e-06	17	0.000630643	-196.216	0.115022	0.0357333	24.5954	0.567424	8.45585	-3.1886	-0.412872	-0.0547155	0.292982	2.49902	-0.428234	-0.170032	0.0373019	0.224609
202	5.52689	0.0125196	1.30807	0.924954	0.895565	1.24937e-05	16	0.00106574	-167.6	0.0874006	0.0976036	1.23324e+07	0.558679	7.52116e+06	-82744.8	-1028.64	-2.21476	1.61009	1686.57	-16.8461	-16.7252	-0.297442	0.618018
203	10.7209	0.0242543	1.93858	1.07951	1.06423	8.17702e-06	20	0.000738332	-225.441	0.18724	0.0280478	415140	0.587089	71888.6	-818.02	-13.6351	-0.107368	0.101329	159.449	-1.92598	-1.88245	-0.0757515	0.130092
204	24.7778	0.00629419	3.51023	0.985067	1.42135	0.000154433	19	0.00332128	-156.764	0.205039	0.0940518	7.31113e+06	0.58141	5.24566e+06	-9319.53	-15.9895	-0.404559	1.64465	1384.97	-2.48435	-1.92487	-0.104848	0.508108
205	28.9191	0.00810026	2.12395	1.01436	1.50588	0.00013775	30	0.00234734	-271.602	0.190493	0.0642338	8.29596e+06	0.619818	3.60947e+06	-11309.1	-42.4574	-0.242441	0.724845	1144.32	-6.78862	-6.39981	-2.66851	-1.17273
206	0.0550432	2.83877	3.90298	1.34844	0.997003	7.57175e-06	15	0.000870158	-162.919	0.083823	0.0330225	6.96636	0.54834	5.71168	-2.88293	-2.3124	0.383343	0.674999	2.58123	-0.59822	-0.478716	0.242627	0.306992
207	38.8788	0.000912797	4.08761	0.831557	1.13501	1.1853e-05	19	0.00092013	-205.54	0.168504	0.702611	6.98871e+07	0.58141	1.72048e+07	-11360.8	-2.89398	-0.773935	-0.0489026	2380.4	83.8866	65.8638	72.776	24.3722
208	0.300947	0.469064	5.22545	0.924764	1.2952	4.56678e-05	18	0.00187428	-168.839	0.187808	0.0480243	223.91	0.574918	116.073	-16.8695	-1.15906	0.0155546	0.618997	7.84142	-0.723827	-0.371444	0.0970645	0.336005
209	0.295349	0.442771	2.67993	0.873183	1.04338	4.66626e-06	24	0.000495573	-290.768	0.157318	0.0150489	276.502	0.604116	41.2259	-7.41539	-1.34264	-0.0211414	0.0496279	4.59242	-0.610926	-0.541135	-0.00929037	0.0888909
210	0.171103	0.888325	4.53281	1.1269	0.984155	2.80456e-05	21	0.00132395	-212.455	0.145027	0.0485029	57.6599	0.592099	28.5832	-7.5005	-1.62804	-0.00868579	0.443779	4.1869	-0.724397	-0.458177	0.0814277	0.269739
211	9.29426	0.00841658	3.87365	0.883411	1.20624	1.62763e-05	23	0.000950915	-248.439	0.188719	0.0264235	781400	0.600533	160681	-441.491	-0.92279	-0.034559	0.127657	249.597	-0.554703	-0.390395	0.0258598	0.161337
212	0.13178	2.14235	7.02409	1.25337	1.29808	1.71154e-05	24	0.000949111	-259.577	0.198222	0.0173209	1.217	0.604116	0.334901	-0.16039	-0.014075	0.0556189	0.105445	0.592874	-0.0961801	-0.018304	0.102649	0.141319
213	13.8071	0.00740124	2.9271	0.904152	1.34666	4.04491e-05	26	0.00138786	-261.928	0.191472	0.0353623	2.64179e+06	0.610303	733586	-1943.73	-4.8277	-0.0896262	0.256769	529.738	-1.47222	-1.26054	-0.212131	0.127287
214	0.122669	1.27073	3.88035	0.985092	0.992828	1.73081e-05	20	0.00107418	-210.444	0.139564	0.0322673	28.2919	0.587089	13.2619	-5.19493	-1.81153	0.00777272	0.321505	3.20225	-0.698326	-0.510151	0.0701615	0.22183
215	7.36902	0.0135535	3.39293	0.906803	1.30911	4.36401e-05	26	0.00144156	-259.954	0.188664	0.0378847	580037	0.610303	169941	-754.39	-2.9317	-0.0653858	0.271684	255.458	-0.989754	-0.775296	0.00779019	0.227042
216	14.4769	0.0109419	2.78445	1.01049	1.13132	0.000100789	26	0.00219077	-238.19	0.177157	0.0733604	2.33783e+06	0.610303	1.10392e+06	-4342.85	-20.6177	-0.384906	0.719578	632.4	-2.51884	-2.22724	-0.119387	0.338002
217	47.7292	2.53782	2.35722e-06	1.27979	0.527414	2.48718e-06	13	0.000557582	-152.209	0.0681632	NA	NA	NA	NA	NA	NA	NA	NA	NA	NA	NA	NA	NA
218	28.5009	0.00847455	2.28668	1.01908	1.3263	0.000146521	32	0.00232953	-290.599	0.216005	0.0564066	5.10881e+06	0.623554	1.89064e+06	-6130.83	-24.7757	-0.205389	0.481939	823.712	-2.25147	-2.12078	0.321173	0.493744
219	0.175713	1.63263	4.47258	1.04116	1.02407	2.36891e-05	26	0.0010621	-275.839	0.231439	0.0155685	5.56652	0.610303	1.39166	-0.613522	-0.21971	0.0332028	0.0763165	1.11868	-0.236374	-0.160563	0.0685929	0.113134
220	0.559944	0.302461	3.4772	0.936681	1.06856	6.27312e-05	15	0.00250462	-131.202	0.221196	0.0682752	1979.15	0.54834	1253.4	-139.105	-13.4554	-0.660609	0.992715	24.1614	-2.0625	-1.61753	-0.0799759	0.409839
221	0.0856142	2.74974	9.41797	1.3635	1.56915	1.05113e-05	17	0.000935919	-182.793	0.145553	0.0286706	0.661152	0.567424	0.299015	-0.169764	0.0475434	0.14527	0.352049	0.596473	-0.0659239	0.047452	0.177452	0.257876
222	0.157114	0.999711	3.7296	0.951942	1.19163	7.09905e-06	23	0.000628006	-267.523	0.149122	0.0163766	28.3483	0.600533	6.31969	-1.91233	-0.497884	0.00644373	0.0845783	2.0513	-0.379926	-0.287324	0.0350249	0.117865
223	0.197277	0.42193	6.28792	0.836304	1.30513	7.65723e-06	16	0.000834333	-175.433	0.134241	0.0336261	126.331	0.558679	43.115	-6.3435	-0.231922	-0.00255669	0.3214	4.87945	-0.391409	-0.127897	0.0697425	0.242212
224	15.8325	0.00726174	2.99081	0.921083	1.39105	0.000130727	25	0.00255663	-221.085	0.196981	0.0646693	4.9453e+06	0.607357	2.50054e+06	-6138.09	-14.4524	-0.22992	0.857091	972.882	-2.30686	-1.95394	-0.139668	0.341461
225	38.0322	1.7061	4.86424e-07	1.28225	0.417576	9.56196e-06	15	0.000977853	-159.418	0.0994447	NA	NA	NA	NA	NA	NA	NA	NA	NA	NA	NA	NA	NA
226	16.171	0.0112554	3.12227	0.985283	1.38958	7.19168e-05	28	0.00176828	-268.961	0.2251	0.0397116	1.11251e+06	0.615458	320092	-1098.4	-3.98178	-0.0624022	0.268736	342.654	-1.09952	-0.913317	0.0301469	0.238149
227	5.53458	0.00891576	4.69798	0.81221	1.32458	6.84435e-05	24	0.00189797	-226.312	0.177503	0.0497806	906041	0.604116	388320	-1076.21	-1.51204	-0.0289791	0.566544	397.299	-0.83358	-0.465515	0.0647015	0.332506
228	0.111189	1.69409	7.5392	1.08166	1.23658	1.04648e-05	18	0.000897209	-195.36	0.160005	0.0255532	2.62048	0.574918	0.967028	-0.483271	-0.0248084	0.0635502	0.224494	0.963403	-0.162645	-0.0171492	0.114548	0.202165
229	0.203276	0.654651	4.17724	0.968467	1.09845	1.1202e-05	23	0.000788882	-257.032	0.150053	0.0253133	73.382	0.600533	18.9604	-4.02624	-0.636275	-0.00879038	0.13804	3.28518	-0.459746	-0.309365	0.0343986	0.154279
230	9.69932	0.00886814	4.48304	0.911383	1.42667	8.83396e-05	18	0.00260679	-156.963	0.180946	0.074427	1.85508e+06	0.574918	1.22228e+06	-2983.38	-4.7359	-0.151938	1.32284	683.185	-1.4264	-0.866297	0.0752696	0.501385
231	0.0507779	2.69308	47.7402	0.944442	4.08783	1.4931e-06	15	0.000386406	-187.272	0.103706	0.0313617	29.8809	0.54834	0.051368	-0.0327317	42.2865	0.0561158	202.896	0.238216	0.00742073	5.38253	0.112587	9.23548
232	28.5662	0.00188017	5.13333	0.886538	1.16843	1.65912e-05	22	0.000987904	-235.716	0.167295	0.0489821	1.04805e+07	0.59655	2.56817e+06	-1653.3	-0.508181	-0.11474	0.159974	989.761	2.65288	2.03192	2.7696	0.983904
233	0.065085	2.00027	6.928	1.02705	1.23841	4.01234e-06	18	0.000555555	-212.615	0.10221	0.0238071	1.96732	0.574918	0.730997	-0.439237	-0.0503887	0.0597481	0.228554	0.897216	-0.162506	-0.0298321	0.110756	0.202098
234	0.138802	1.36698	7.83959	1.04107	1.13052	1.22955e-05	19	0.000937151	-204.844	0.183458	0.0239873	3.64528	0.58141	1.14169	-0.484353	-0.00891657	0.0433725	0.169737	0.98624	-0.154673	-0.00866105	0.096322	0.175948
235	25.4832	0.947039	0.000594264	1.10655	0.771765	9.13932e-06	15	0.000955998	-160.096	0.0550894	263.234	1.79366e+10	0.54834	1.61081e+10	-89609.7	-1.7321e+08	-1116.26	-2960.41	NA	NA	NA	3097.26	9103.62
236	0.119177	0.677434	5.22069	0.8072	0.950397	5.69748e-06	18	0.000662018	-206.304	0.115455	0.0327163	49.1821	0.574918	16.1687	-4.62725	-0.512495	-0.046078	0.260346	3.27807	-0.461999	-0.22147	0.0362692	0.211186
237	9.71649	0.186539	0.00118026	0.90132	0.475317	8.67913e-06	16	0.000888264	-173.429	0.108558	1313.18	6.77902e+10	0.558679	2.89235e+10	-6.47279e+06	-1.86528e+09	-3669.02	-11799	-327239	437585	437603	282035	244017
238	0.287771	0.347504	4.41197	0.877383	1.02002	3.71322e-05	21	0.00152341	-206.561	0.152434	0.0537049	521.239	0.592099	248.595	-31.726	-2.46076	-0.123667	0.564715	11.2036	-0.950587	-0.594272	0.0382475	0.31482
239	0.200361	0.777867	5.60275	1.02269	1.30493	1.84866e-05	20	0.00111015	-209.126	0.168132	0.0301851	37.2152	0.587089	12.9124	-2.85373	-0.285663	0.0425533	0.244501	2.79039	-0.364205	-0.169014	0.087317	0.211346
240	0.126514	1.03691	4.47382	0.979005	0.960727	1.10579e-05	16	0.00100263	-169.553	0.133438	0.0413149	39.2669	0.558679	19.4319	-6.99119	-1.70222	-0.0772987	0.459585	3.73669	-0.739534	-0.456703	0.0479845	0.272578

## Sheet: Table S4
Table S4. Fitted results of the rotated and right-shifted Lorenz curves using GPE-2 for S. chinensis.
Code	c	K2	a	b	RSS	n	RMSE	AIC	Gini index	root-mean-square relative intrinsic curvature	root-mean-square relative parameter-effects curvature	critical curvature	percentage bias(c)	percentage bias(K2)	percentage bias(a)	percentage bias(b)	standardized skewness(c)	standardized skewness(K2)	standardized skewness(a)	standardized skewness(b)
1	0.0414992	4.72166	0.634375	1.07237	8.50672e-06	14	0.000922319	-150.662	0.0689464	0.0616482	0.856588	0.536207	0.687314	0.384837	0.546904	1.18858	0.837129	0.116442	0.340258	0.463438
2	0.185493	3.32283	0.887418	1.35072	0.000240447	21	0.00376084	-169.333	0.232867	0.0398521	1.72957	0.580776	1.33979	0.0672348	0.490794	0.610915	1.01942	0.0100052	0.359692	0.35866
3	0.15438	1.05372	0.834569	0.971465	5.23608e-06	17	0.000634646	-196.64	0.120762	0.0130509	10.3536	0.56085	2.59595	-0.108453	0.102431	0.0806695	1.19933	-0.0325801	0.156984	0.124425
4	0.111189	3.91063	0.876729	1.19728	6.97128e-06	17	0.000732292	-191.774	0.155344	0.0143047	0.404813	0.56085	0.10179	0.0138607	0.0501605	0.0709202	0.301677	0.0120276	0.115907	0.11786
5	0.140152	4.27996	0.957887	1.26846	3.20571e-05	23	0.00129893	-234.849	0.194031	0.0171543	0.403727	0.587716	0.121164	0.0244717	0.0645653	0.0984575	0.328477	0.0192218	0.13246	0.143735
6	0.11829	3.89479	0.824192	1.11923	1.10422e-05	25	0.000725133	-284.87	0.171046	0.0109508	0.287602	0.59338	0.0529379	0.0102356	0.0274726	0.0388756	0.220256	0.011821	0.08486	0.0886242
7	0.233113	2.14698	1.00347	1.18693	0.000277942	26	0.00355439	-213.816	0.234809	0.0321548	4.75132	0.595839	2.92695	-0.164086	0.459019	0.373462	1.38608	-0.0474385	0.369249	0.282288
8	0.0550689	4.32716	0.767096	1.17968	1.10372e-05	16	0.000959046	-171.583	0.0831536	0.0410751	0.795057	0.55392	0.513075	0.149271	0.316643	0.56979	0.697408	0.0564192	0.27744	0.326853
9	0.179535	2.49673	0.996024	1.15123	4.77814e-05	26	0.00147373	-259.596	0.199905	0.016165	1.57936	0.595839	0.482511	-0.0245378	0.103017	0.0909264	0.591612	-0.0168094	0.177425	0.138252
10	0.0457069	4.37188	0.784249	1.35717	4.37314e-06	14	0.000661297	-159.977	0.0666314	0.0360208	0.70341	0.536207	0.426102	0.10837	0.255269	0.486664	0.617831	0.0463327	0.246343	0.302366
11	0.155222	3.30441	0.89328	1.22872	2.6485e-05	27	0.00107309	-286.916	0.200055	0.0122575	0.521489	0.598091	0.117448	0.00554401	0.0435283	0.0519395	0.309275	0.00341821	0.109881	0.104385
12	0.102412	4.66809	0.90023	1.29391	2.14702e-05	22	0.00109215	-232.044	0.148194	0.0198852	0.360721	0.584431	0.121656	0.0408833	0.0756657	0.137461	0.331506	0.031014	0.137965	0.167525
13	0.0889829	2.80663	0.896166	1.38764	2.02105e-05	17	0.00124686	-173.679	0.101277	0.0322746	2.27347	0.56085	1.48666	-0.0126282	0.386951	0.464405	1.03106	-0.0135155	0.326172	0.307224
14	0.338098	1.1691	1.09885	1.14424	5.74801e-05	31	0.00145907	-311.166	0.222153	0.0124074	8.67453	0.605475	1.98637	-0.0948775	0.0819073	0.0556468	1.00878	-0.0340788	0.152624	0.110477
15	17.5369	0.000242735	1.03627	0.646317	1.39673e-05	15	0.00112683	-155.734	0.0915917	53.6912	8.41237e+08	0.545814	4.89811e+08	4.13607e+06	-117.449	85.0236	6693.53	5520.54	-4033.1	3335.51
16	0.128118	1.84122	0.919438	0.852711	3.13908e-05	18	0.0014974	-177.587	0.144247	0.0298172	5.87309	0.566843	2.9667	-0.255991	0.402548	0.286714	1.48714	-0.0544785	0.355602	0.231971
17	0.0426317	5.53318	0.556342	1.29629	7.59181e-06	14	0.00087131	-152.255	0.0737655	0.0534152	0.50322	0.536207	0.342317	0.329995	0.357574	0.984533	0.5564	0.126062	0.239369	0.42359
18	0.134228	3.28766	0.801307	0.862855	6.07477e-05	24	0.00174281	-231.175	0.197606	0.0242858	0.953434	0.590685	0.366596	0.029199	0.157892	0.16515	0.598605	0.0122747	0.211833	0.177563
19	3.97938	5.75121e-05	0.792835	0.42922	1.46663e-05	16	0.00110553	-167.035	0.0864729	4516.77	1.41834e+10	0.55392	9.89817e+09	-3.14347e+09	13106.2	-26440.6	-0.058342	1.41847	0.0621669	0.0536168
20	0.105735	3.61499	0.852974	0.958632	4.70585e-05	20	0.00171498	-192.44	0.153486	0.0340724	1.11332	0.576686	0.601705	0.059725	0.280488	0.338072	0.765861	0.0221813	0.284179	0.2536
21	14.6642	8.99454e-05	0.848298	0.640727	9.15354e-06	12	0.00106967	-124.981	0.0459523	551.318	1.36437e+10	0.510453	1.71617e+10	-2.99561e+06	539.516	-718.758	-0.115305	2.38211	0.120436	0.107989
22	0.107333	5.5431	0.723792	1.43618	7.49172e-05	25	0.00188878	-237.003	0.170667	0.0305094	0.318974	0.59338	0.145113	0.123684	0.128561	0.335572	0.35087	0.075263	0.156852	0.26552
23	0.109483	1.76855	0.908501	0.944897	5.03638e-06	16	0.000647841	-184.137	0.115359	0.0162326	3.66581	0.55392	1.0622	-0.0808043	0.12719	0.0980807	0.857573	-0.0318671	0.19458	0.135903
24	6.50327	0.00419893	0.999867	0.719365	1.42374e-05	18	0.00100844	-191.818	0.139122	0.0151905	1.35774e+06	0.566843	428155	-56.741	0.18289	0.149903	430.044	-0.01944	0.18271	0.19034
25	0.0953161	4.23558	0.750818	1.00313	4.77565e-05	19	0.00178431	-181.063	0.148976	0.0400226	0.805208	0.572076	0.479623	0.154422	0.304415	0.471043	0.691927	0.0594204	0.27381	0.297756
26	0.210047	0.667458	0.977616	0.702979	2.7483e-05	17	0.00145399	-168.454	0.153128	0.0264833	58.4418	0.56085	25.724	-1.11695	0.422501	0.245295	3.86133	-0.0840137	0.34676	0.214017
27	0.109676	1.61585	0.864538	0.913046	1.58574e-05	17	0.00110444	-177.803	0.114127	0.0271487	7.32746	0.56085	3.52281	-0.24579	0.363858	0.277266	1.54556	-0.0527085	0.322034	0.227964
28	0.0665032	1.96206	0.977852	1.26931	8.5052e-06	14	0.000922237	-150.664	0.0617271	0.0408604	8.24761	0.536207	6.86017	-0.417793	0.85083	0.791155	2.0613	-0.0793077	0.494971	0.393388
29	0.23771	0.214836	1.07601	0.610218	1.35746e-05	16	0.00106359	-168.272	0.10228	0.0318173	835.405	0.55392	402.295	-6.18374	0.598336	0.346128	14.6196	-0.111041	0.414635	0.252793
30	0.0874198	1.30293	0.854609	0.679261	3.66086e-05	16	0.00174663	-152.399	0.0961584	0.063317	26.3615	0.55392	24.0943	-2.01202	1.7694	1.22853	4.23338	-0.134558	0.743227	0.466248
31	0.0912164	4.90537	0.755744	1.24241	3.49301e-05	17	0.00163919	-164.377	0.142183	0.0386345	0.558336	0.56085	0.338352	0.167866	0.25276	0.511076	0.558289	0.0721626	0.234	0.313766
32	0.253054	2.5413	1.12715	1.3971	0.000327613	23	0.00415245	-181.39	0.248557	0.037013	3.99638	0.587716	2.92727	-0.156094	0.561124	0.500128	1.38271	-0.0473802	0.415587	0.330975
33	0.1207	4.76337	0.841179	1.06894	3.0882e-05	21	0.00134781	-212.432	0.186615	0.0219203	0.36288	0.580776	0.120065	0.0504107	0.083573	0.139565	0.343591	0.0376743	0.143388	0.165191
34	19.0536	0.000271795	0.962324	0.633177	3.07339e-05	20	0.00138595	-200.96	0.123685	40.2988	4.51976e+08	0.576686	2.08071e+08	2.99696e+06	-68.5961	136.763	-0.0448755	0.719233	0.0518224	0.0495563
35	0.187035	2.25626	1.02935	1.12348	1.89041e-05	25	0.000948786	-271.428	0.197172	0.0105876	1.3951	0.59338	0.280131	-0.0185395	0.048693	0.0390661	0.44156	-0.0158087	0.123333	0.0904251
36	0.120951	2.10764	0.9072	0.972204	1.60202e-05	18	0.00106972	-189.695	0.137549	0.0213235	3.05383	0.566843	1.17339	-0.0815945	0.19959	0.161972	0.931218	-0.030253	0.245346	0.176232
37	0.178267	0.554664	0.980787	1.01944	1.80052e-06	14	0.000424326	-172.401	0.0761928	0.0135188	57.8446	0.536207	16.1942	-0.361043	0.130467	0.105042	2.71043	-0.0469782	0.172547	0.142047
38	0.154125	2.49928	0.869518	1.06306	6.77748e-05	22	0.00194043	-206.755	0.185947	0.0258568	2.27377	0.584431	1.08159	-0.0424376	0.257131	0.236122	0.911446	-0.0193544	0.271659	0.217897
39	0.185423	0.226257	0.998776	0.641092	7.12764e-06	16	0.000770694	-178.58	0.0788099	0.0288154	673.658	0.55392	307.179	-4.47877	0.493346	0.321653	12.6342	-0.0946963	0.360655	0.242143
40	0.125125	3.7637	0.799482	1.13369	4.99315e-05	24	0.00158006	-235.881	0.179814	0.0229009	0.64373	0.590685	0.252604	0.0425883	0.126639	0.17438	0.4766	0.02253	0.18038	0.187668
41	0.134007	0.635692	0.918833	0.711313	2.08095e-05	16	0.00131686	-161.437	0.0961296	0.0402767	97.7121	0.55392	64.1575	-2.52542	0.933655	0.616836	6.06624	-0.119673	0.5012	0.334317
42	0.0941311	2.04637	1.01141	0.853353	4.44611e-05	16	0.00192486	-149.29	0.107787	0.0556294	9.16203	0.55392	8.48834	-0.875584	1.33312	0.973099	2.58023	-0.107405	0.677546	0.42328
43	0.150688	2.14473	0.920338	1.01343	1.77734e-05	18	0.00112673	-187.825	0.168839	0.01773	2.49695	0.566843	0.823787	-0.0564807	0.142984	0.113727	0.772643	-0.0257256	0.206171	0.148583
44	0.166229	2.67982	0.984685	1.19202	5.5846e-05	24	0.00167102	-233.194	0.189915	0.0200541	1.63924	0.590685	0.62715	-0.0230801	0.151623	0.143932	0.68109	-0.0151631	0.213804	0.173321
45	0.0910308	4.06222	0.797669	0.962978	2.32218e-05	18	0.0012879	-183.012	0.139468	0.0314818	0.733594	0.566843	0.345213	0.0816623	0.199285	0.285142	0.590462	0.0382324	0.229611	0.229217
46	0.0695443	4.40359	0.753932	1.05105	1.64417e-05	17	0.00112461	-177.187	0.108733	0.0375408	0.683081	0.56085	0.37621	0.131637	0.247061	0.429337	0.613109	0.0564801	0.245232	0.282063
47	0.0704718	5.01235	0.771805	1.0838	4.57083e-05	19	0.00174563	-181.896	0.112775	0.0542359	0.737393	0.572076	0.555782	0.32203	0.427824	0.874142	0.743925	0.107789	0.313846	0.407093
48	0.131435	4.17707	0.944397	1.37733	3.15557e-05	24	0.0012561	-246.894	0.177236	0.0174086	0.426913	0.590685	0.134491	0.025325	0.0680822	0.108204	0.338075	0.0189752	0.134903	0.151533
49	0.221424	2.71735	1.09378	1.34431	0.000137732	20	0.00293398	-170.961	0.233051	0.029862	2.67752	0.576686	1.60122	-0.0778741	0.35994	0.333603	1.05402	-0.0315214	0.332633	0.267595
50	0.125476	4.07591	0.867582	1.23175	1.13135e-05	21	0.000815782	-233.519	0.177227	0.0124662	0.310073	0.580776	0.0679282	0.0132586	0.0358529	0.0537257	0.245677	0.0136074	0.0965338	0.104437
51	0.124539	4.44658	0.790058	1.30011	2.79252e-05	22	0.00124555	-226.261	0.184051	0.0185213	0.34431	0.584431	0.108487	0.0373966	0.0684168	0.121609	0.310079	0.0297244	0.126127	0.158227
52	0.118995	4.06976	0.839822	1.1889	7.40655e-05	23	0.00197438	-215.588	0.171145	0.0303303	0.726773	0.587716	0.380147	0.0853641	0.205528	0.31512	0.585091	0.0358525	0.229265	0.253149
53	10.0783	0.000211158	0.915566	0.570277	1.07659e-05	18	0.00087692	-196.849	0.100673	72.6153	6.31088e+08	0.566843	2.39768e+08	2.85044e+06	-57.7493	76.8467	-0.0360012	0.649734	0.0414407	0.038278
54	0.101726	5.56994	0.778167	1.13364	8.20789e-05	22	0.0021354	-202.542	0.165539	0.0408518	0.448669	0.584431	0.249418	0.207556	0.220181	0.493931	0.487313	0.0970067	0.215484	0.312399
55	0.11534	1.74667	0.961	0.804148	7.91509e-06	15	0.000848265	-164.254	0.128324	0.0218086	5.11126	0.545814	1.7882	-0.174906	0.215613	0.147604	1.16062	-0.046093	0.267215	0.164024
56	0.0833362	4.56992	0.786301	1.30181	1.92968e-05	22	0.0010354	-234.392	0.124424	0.0232836	0.399314	0.584431	0.154376	0.0620329	0.10055	0.19622	0.37192	0.0403047	0.153115	0.1997
57	0.0922511	4.83287	0.674419	1.12321	6.42063e-05	15	0.00241597	-132.854	0.150519	0.0646785	0.901639	0.545814	0.820579	0.439949	0.657647	1.28036	0.896059	0.121712	0.369655	0.48836
58	0.119424	4.01765	0.799264	1.1146	9.58247e-05	20	0.00244725	-178.217	0.176256	0.0408121	0.985683	0.576686	0.670529	0.140366	0.373154	0.539327	0.790432	0.0466686	0.306655	0.325232
59	0.0689994	4.08388	0.611258	0.97884	8.15657e-06	15	0.000861108	-163.803	0.113261	0.0317696	0.621591	0.545814	0.274219	0.0962063	0.188613	0.306287	0.530032	0.0464565	0.204124	0.234103
60	0.239751	0.147611	0.966429	0.53042	1.37263e-05	18	0.000990177	-192.476	0.106573	0.0285889	1393.11	0.566843	568.774	-6.2444	0.437421	0.262611	17.9317	-0.0867729	0.348906	0.215978
61	0.122397	5.12709	0.802483	1.31032	0.000106313	24	0.00230557	-217.743	0.188103	0.0333988	0.443694	0.590685	0.234297	0.133114	0.179065	0.376945	0.45881	0.0679785	0.197778	0.279364
62	0.0879391	4.23023	0.777901	0.841988	4.00043e-05	18	0.0016904	-173.222	0.140985	0.0458465	0.930038	0.566843	0.56039	0.182841	0.355914	0.527046	0.787642	0.0648169	0.309916	0.308983
63	0.103082	2.26927	0.810615	0.754393	6.29267e-06	21	0.000608405	-245.838	0.138493	0.0131207	1.30922	0.580776	0.264486	-0.016501	0.0602726	0.048538	0.486911	-0.0106682	0.13718	0.093855
64	2.23308	7.29055e-06	0.719316	0.301513	2.15484e-05	14	0.00146794	-137.649	0.102059	NA	NA	NA	NA	NA	NA	NA	NA	NA	NA	NA
65	41.9588	0.000143179	0.850486	0.746793	1.37864e-05	14	0.00117415	-143.902	0.0651532	204.422	3.35114e+09	0.536207	3.01777e+09	-1.37934e+07	278.265	-111.782	-0.0678258	1.45857	0.0898664	0.0874754
66	15.7702	0.000246498	0.844181	0.678836	1.52662e-05	13	0.0013024	-130.62	0.0673043	56.2422	1.33097e+09	0.524641	1.3339e+09	2.11776e+06	63.3427	353.813	-0.0837261	1.60471	0.0966018	0.0933754
67	8.35018	0.000253679	0.988271	0.582572	1.09041e-05	18	0.000882533	-196.62	0.0807402	45.7548	5.89828e+08	0.566843	2.81176e+08	249779	-7.75758	-18.0579	25006	-9672.01	8471.21	-7712.93
68	0.0951759	2.76648	0.765685	1.0148	4.00643e-05	17	0.00175552	-162.046	0.127215	0.0425286	2.63903	0.56085	1.93647	-0.0180568	0.602918	0.632805	1.27895	-0.0093641	0.404033	0.343971
69	0.0988882	4.87892	0.753931	0.910122	3.46989e-05	19	0.00152094	-187.132	0.163132	0.0343587	0.491974	0.572076	0.218436	0.131089	0.170911	0.303221	0.482834	0.0674114	0.201158	0.237453
70	0.0795289	3.79577	0.844701	0.904573	5.43273e-06	18	0.000622938	-209.16	0.119207	0.0180574	0.513988	0.566843	0.136548	0.0199547	0.0691793	0.090674	0.375146	0.0154261	0.14196	0.128779
71	0.118505	2.47204	1.02799	1.31216	1.31564e-05	16	0.00104708	-168.773	0.122287	0.0223931	2.51048	0.55392	1.14725	-0.0669283	0.221577	0.213006	0.883799	-0.0303934	0.258904	0.207699
72	0.0973395	0.188691	0.746499	0.534183	3.56764e-06	15	0.0005695	-176.207	0.0528137	0.0377057	1043.95	0.545814	553.645	-6.96522	0.718783	0.58103	17.927	-0.099557	0.403266	0.311446
73	0.105673	1.72121	0.87743	1.02764	1.22026e-05	18	0.000933603	-194.594	0.106219	0.0227248	5.39758	0.566843	2.30285	-0.143076	0.255448	0.211426	1.22646	-0.0417397	0.267193	0.202422
74	0.130545	3.59254	0.891811	1.25748	6.39687e-05	25	0.00174532	-240.953	0.173142	0.024481	0.832438	0.59338	0.366499	0.0390419	0.153968	0.211307	0.554349	0.0160461	0.205488	0.211037
75	0.0845622	1.79029	0.968608	1.41438	3.4718e-06	12	0.000658768	-136.614	0.0691391	0.0262261	7.21972	0.510453	4.08057	-0.209731	0.395131	0.380246	1.5127	-0.0582063	0.324103	0.27287
76	71.6116	0.00115369	1.14121	1.02843	4.28741e-06	14	0.000654783	-160.254	0.0592922	0.236393	3.71838e+07	0.536207	1.98643e+07	-4057.08	0.880735	-0.293408	2557.36	25.741	-20.045	19.6671
77	0.118075	2.76948	0.91543	0.945715	3.22188e-05	21	0.00137667	-211.542	0.152865	0.0244147	1.68265	0.580776	0.707164	-0.0297868	0.203056	0.18525	0.781141	-0.0133092	0.251687	0.188737
78	0.141891	2.60163	0.885643	1.08865	2.27588e-05	25	0.00104104	-266.789	0.171782	0.0141632	1.12105	0.59338	0.290244	-0.00721308	0.0726431	0.0704461	0.473216	-0.00776932	0.145395	0.120123
79	3.48663	0.000336262	0.867409	0.450521	2.02378e-05	22	0.00106034	-233.345	0.130669	8.58492	1.98397e+08	0.584431	6.41704e+07	94027.5	-0.888085	11.449	6210.41	-56.5325	47.638	-28.1773
80	0.107774	1.47934	0.934252	0.708979	1.41048e-05	20	0.00093891	-216.537	0.119292	0.0227691	7.33183	0.576686	2.60082	-0.241541	0.238676	0.151598	1.39984	-0.0509908	0.28146	0.166111
81	4.25739	0.000231267	0.733143	0.527021	2.90193e-05	14	0.00170351	-133.482	0.0712766	82.6589	1.76468e+09	0.536207	2.13732e+09	-4.43084e+06	-11.777	-324.168	28546.9	3131.12	-2441.35	2185.17
82	0.0615794	3.28218	0.782095	0.946601	3.02919e-05	21	0.00133487	-212.837	0.0890452	0.0455129	1.7484	0.580776	1.25428	0.0900149	0.522265	0.642247	1.0938	0.0218625	0.384646	0.346166
83	0.0661103	5.39061	0.747762	0.782779	1.3717e-05	16	0.00106915	-168.105	0.114266	0.0470388	0.527752	0.55392	0.249804	0.24379	0.221466	0.507689	0.545609	0.108822	0.230984	0.301505
84	0.0957364	1.98009	0.798613	0.824151	1.14283e-05	19	0.000872859	-208.234	0.118362	0.021736	3.12653	0.572076	1.1095	-0.0754225	0.189483	0.154032	0.941407	-0.0266315	0.236148	0.168349
85	0.132935	1.82493	0.900029	0.887905	1.9114e-05	24	0.000977598	-258.926	0.147267	0.0159135	3.08854	0.590685	0.861827	-0.0626977	0.114687	0.0847828	0.789845	-0.0267059	0.186914	0.128668
86	0.0628354	3.4165	0.739572	1.3421	1.42128e-05	15	0.0011367	-155.473	0.084943	0.0418861	1.51558	0.545814	1.19219	0.108389	0.50437	0.744077	0.98628	0.023152	0.348604	0.378617
87	0.13194	3.65472	0.803437	1.07686	2.98887e-05	23	0.00125423	-236.46	0.189891	0.017735	0.543132	0.587716	0.162843	0.023287	0.0787397	0.101182	0.385381	0.0153124	0.143977	0.142242
88	0.373591	0.172593	0.986584	0.838995	5.02132e-06	18	0.000598887	-210.578	0.084029	0.0155198	725.129	0.566843	225.683	-1.7212	0.168025	0.126412	9.89625	-0.0548653	0.192578	0.155233
89	0.130255	1.96614	0.91621	0.724546	2.05272e-05	21	0.00109886	-221.008	0.161994	0.0195422	3.07998	0.580776	0.939067	-0.0893459	0.154509	0.103445	0.890959	-0.0301931	0.228523	0.138021
90	0.104704	1.52115	0.87437	0.76856	5.62188e-06	22	0.000558862	-261.524	0.115194	0.0127729	3.68274	0.584431	0.772977	-0.0601019	0.0753024	0.0527121	0.75073	-0.0251837	0.152151	0.0992866
91	62.5395	0.000140889	0.933963	0.778451	2.68219e-05	14	0.00163774	-134.585	0.0685552	352.275	4.7639e+09	0.536207	5.65321e+09	-3.04681e+07	364.148	-607.942	-0.105669	1.87987	0.122569	0.117182
92	0.0736192	4.06844	0.751824	0.785492	8.68083e-05	21	0.00225973	-190.728	0.119516	0.0693693	1.48261	0.580776	1.30055	0.430561	0.803203	1.16638	1.2173	0.0992916	0.47122	0.459337
93	0.0767399	0.904466	0.747281	0.76825	6.98272e-06	19	0.000682286	-217.594	0.0680019	0.0264884	24.9349	0.572076	11.307	-0.49285	0.373922	0.292816	2.62696	-0.0598561	0.299796	0.229549
94	0.0426329	4.959	0.644415	1.53817	3.11468e-06	11	0.000667049	-124.633	0.0667676	0.0454076	0.607687	0.492646	0.424266	0.204011	0.338396	0.819349	0.610066	0.0836325	0.252558	0.388776
95	0.0592097	3.01154	0.637331	1.12216	1.65867e-05	15	0.00122796	-153.156	0.0838684	0.049785	2.25354	0.545814	1.92821	0.105128	0.760039	0.964928	1.28364	0.0128853	0.420364	0.420824
96	0.0672921	1.8065	0.708649	0.948236	1.06697e-05	15	0.000984873	-159.774	0.0778588	0.0399419	7.31188	0.545814	5.0296	-0.28435	0.717348	0.643481	1.89858	-0.0553468	0.425053	0.340336
97	0.159368	3.10722	0.918172	1.29726	2.46117e-05	23	0.00113813	-240.928	0.194305	0.0139899	0.730442	0.587716	0.194632	0.00313922	0.0625268	0.0724566	0.387079	-0.000399298	0.132421	0.123622
98	0.150231	1.41337	0.962352	0.797048	1.22337e-05	22	0.00082441	-244.419	0.151391	0.0135882	5.15254	0.584431	1.19739	-0.0952126	0.0949202	0.0593063	0.904651	-0.0332041	0.173049	0.106521
99	0.106069	1.97013	0.910127	1.04267	1.8934e-05	19	0.0011235	-198.641	0.112603	0.0254213	4.37409	0.572076	2.08472	-0.130867	0.299121	0.252675	1.19765	-0.0399403	0.296121	0.222546
100	0.181328	0.767338	1.02071	0.992127	6.29318e-06	19	0.000647723	-219.57	0.102072	0.0141361	26.6674	0.572076	7.39842	-0.255594	0.128853	0.0925166	1.90862	-0.0453633	0.183109	0.13627
101	0.0968337	5.51298	0.737412	1.44808	5.81531e-05	26	0.00162583	-254.489	0.152716	0.0286576	0.30373	0.595839	0.130487	0.108874	0.112739	0.298583	0.332788	0.0699595	0.148303	0.250531
102	0.116539	2.01172	0.873336	1.1636	5.14668e-06	21	0.000550224	-250.06	0.120243	0.0107699	1.70185	0.580776	0.355457	-0.0164838	0.0519851	0.0487707	0.483337	-0.0141162	0.119457	0.0994573
103	18.7798	0.00112702	1.05052	0.735105	3.40753e-05	20	0.00145935	-198.896	0.136162	0.275609	2.66167e+07	0.576686	1.17256e+07	-2653.27	0.505051	-0.221716	2271.56	-20.716	16.7152	-14.441
104	4.4042	0.000448001	0.92678	0.478587	5.76577e-05	15	0.00228946	-134.467	0.145207	10.7561	3.15412e+08	0.545814	2.38815e+08	373836	-13.9123	4.58014	11185.8	229.716	-184.204	150.49
105	0.10589	3.26387	0.859983	1.05379	5.60478e-05	16	0.00216117	-145.584	0.144103	0.0482184	2.12519	0.55392	1.75512	0.0273687	0.672838	0.764476	1.25206	0.00458244	0.439028	0.379986
106	48.9795	0.00015163	0.931527	0.728182	2.82683e-05	17	0.00147461	-167.975	0.0911079	163.719	2.34093e+09	0.56085	1.69616e+09	1.06679e+07	-84.6566	420.561	-0.0720837	1.16099	0.0787174	0.0751559
107	82.6755	0.000222514	1.09372	0.77071	7.39897e-05	20	0.00215043	-183.389	0.129751	80.57	1.08874e+09	0.576686	7.33038e+08	7.10691e+06	-153.16	213.756	-0.0721149	0.990845	0.0775707	0.074538
108	0.13184	3.28086	0.921332	1.05163	1.46863e-05	22	0.000903274	-240.399	0.17608	0.0134259	0.605212	0.584431	0.14256	0.00395624	0.0531986	0.058051	0.354464	0.00177628	0.125864	0.10786
109	15.697	0.000390694	0.962457	0.642611	8.50587e-06	19	0.000753033	-213.845	0.118351	6.89305	1.29975e+08	0.572076	3.51503e+07	33400.6	-0.205587	4.28697	4738.69	-491.908	401.433	-347.571
110	0.111326	5.09329	0.835564	1.33953	7.90305e-06	18	0.000751334	-202.414	0.168055	0.0137477	0.197349	0.566843	0.0442774	0.0217431	0.0324257	0.0664677	0.198836	0.0267305	0.0853405	0.11524
111	0.255846	0.259938	0.956687	0.683345	1.45228e-05	15	0.00114902	-155.149	0.109929	0.0299864	530.462	0.545814	268.145	-4.1447	0.567911	0.374567	11.665	-0.0993721	0.373796	0.260778
112	0.13329	2.96101	0.916152	0.999468	1.47908e-05	22	0.000906483	-240.243	0.174008	0.0135987	0.796529	0.584431	0.189487	-0.00266233	0.0603893	0.0585327	0.403951	-0.00320912	0.135597	0.107459
113	7.84824	0.000109748	0.938264	0.516656	1.08944e-05	17	0.000915441	-184.184	0.0904669	287.824	3.01535e+09	0.56085	1.39815e+09	-4.20407e+07	198.616	-1136.3	-0.0457375	0.887981	0.0495662	0.0434783
114	0.132054	4.05309	0.856599	1.49347	5.35609e-05	24	0.00163647	-234.197	0.177529	0.0228691	0.551917	0.590685	0.230791	0.0472268	0.115838	0.198168	0.433121	0.0267145	0.169903	0.206421
115	0.131335	2.80131	0.91084	1.08573	3.13871e-05	20	0.00140061	-200.539	0.163109	0.0225144	1.53798	0.576686	0.637084	-0.018504	0.179855	0.177559	0.716403	-0.011617	0.230829	0.187849
116	0.112052	2.50315	0.918738	0.804181	1.69051e-05	20	0.0010279	-212.915	0.147146	0.020652	1.80253	0.576686	0.593258	-0.0425491	0.148029	0.119704	0.731201	-0.0186668	0.222289	0.149308
117	0.192204	3.05311	1.00112	1.48286	0.000203806	29	0.00285521	-251.805	0.214105	0.0279925	1.59899	0.60207	0.860751	0.00142747	0.243368	0.285795	0.780557	-0.00598546	0.263768	0.250256
118	2.88255	6.84658e-05	0.911981	0.354407	3.08427e-05	11	0.00209907	-99.4129	0.140282	4173.7	2.06129e+10	0.492646	1.87331e+10	-4.01249e+09	22981.7	-20128.2	-10491.4	82245.3	-55649.1	39163.3
119	1.747	6.39608e-05	0.876694	0.321231	1.18917e-05	15	0.00103974	-158.148	0.118675	2693.25	9.92655e+09	0.545814	4.96937e+09	-2.44158e+09	7885	-22915.1	142303	-84942.6	66810.2	-61770.9
120	0.0532505	2.66707	0.986069	0.980028	9.08872e-06	13	0.00100492	-137.362	0.0654408	0.0577557	4.88403	0.524641	4.50427	-0.377082	1.10921	1.09349	1.95388	-0.054733	0.613012	0.448151
121	0.0763622	4.45636	0.826081	1.1211	9.44041e-06	20	0.000768131	-224.567	0.11523	0.0205655	0.389584	0.576686	0.125601	0.0416135	0.078564	0.135487	0.347746	0.0310946	0.140994	0.161761
122	0.154555	3.99505	0.925124	1.29464	3.69237e-05	23	0.00139404	-231.598	0.209646	0.0165389	0.455498	0.587716	0.137165	0.0206561	0.067068	0.0950035	0.342355	0.0154196	0.133976	0.140892
123	0.163325	3.16	1.02169	1.38606	6.65921e-05	26	0.0017398	-250.966	0.188783	0.0204584	1.10048	0.595839	0.430929	0.00188683	0.130444	0.151584	0.567293	-0.00334993	0.196562	0.181062
124	3.92646	0.000105589	0.860841	0.426911	1.37541e-05	12	0.00131121	-120.094	0.110496	973.758	5.63212e+09	0.510453	3.90408e+09	-6.72882e+08	4887.86	-11382.9	-0.0532391	1.45559	0.0629273	0.0507095
125	0.0653971	2.65542	0.997788	1.02781	1.68253e-06	16	0.000374448	-201.679	0.0784941	0.0146717	1.25553	0.55392	0.321733	-0.0237435	0.0779806	0.0732743	0.511639	-0.0150265	0.16028	0.117353
126	0.0583001	3.12568	0.816397	0.926903	6.95959e-06	15	0.000795418	-166.183	0.0823243	0.0359604	1.6589	0.545814	0.913281	0.00664456	0.341054	0.399296	0.932504	0.00264551	0.318875	0.267516
127	0.159308	1.82202	0.948654	0.896423	3.2295e-05	16	0.0016405	-154.405	0.172397	0.0276617	5.94703	0.55392	2.90922	-0.24363	0.374283	0.261695	1.44435	-0.0566065	0.340991	0.222816
128	0.201868	2.06453	1.00487	1.22866	3.11914e-05	24	0.00124883	-247.173	0.19494	0.0139598	2.30908	0.590685	0.625904	-0.0355775	0.0886806	0.0743925	0.630525	-0.0220784	0.161655	0.125724
129	0.123143	3.97223	0.782657	1.07882	4.56021e-05	22	0.00159168	-215.472	0.183581	0.024483	0.596846	0.584431	0.240006	0.0538399	0.134063	0.18988	0.474516	0.0294752	0.183513	0.193355
130	0.0742471	11.8829	0.648434	1.78228	8.23597e-05	18	0.00242546	-160.224	0.138425	0.0750997	0.360426	0.566843	0.131615	0.694725	0.258121	2.09457	0.219644	0.258674	0.147496	0.63087
131	0.155295	0.303398	0.887828	0.662819	2.92487e-05	13	0.00180273	-122.168	0.0785458	0.0769232	971.165	0.524641	1167.46	-21.3021	3.47085	2.55441	24.858	-0.235408	0.911375	0.673243
132	12.928	0.000102301	0.968891	0.545125	2.23424e-05	18	0.00126329	-183.707	0.107306	314.358	3.80066e+09	0.566843	1.90141e+09	9.97655e+07	-633.613	1572.64	-0.0532509	0.968141	0.0567343	0.0512414
133	0.303593	0.988897	1.1155	0.93743	4.21718e-05	26	0.00138452	-262.843	0.208879	0.0136875	14.1004	0.595839	3.52431	-0.182539	0.112547	0.0652162	1.37831	-0.0442607	0.183613	0.117522
134	0.176259	2.7269	1.011	1.2499	6.45868e-05	24	0.00179704	-229.704	0.197408	0.0205257	1.64226	0.590685	0.651207	-0.0240142	0.157747	0.152205	0.688062	-0.015835	0.218141	0.179203
135	0.135251	3.45737	0.954932	1.30012	4.51372e-05	16	0.00193944	-149.048	0.170792	0.0325852	1.38932	0.55392	0.87168	0.0189978	0.328234	0.399489	0.843476	0.00275492	0.305577	0.283216
136	0.146511	1.3439	1.01213	0.969257	5.28075e-05	17	0.00201547	-157.351	0.124741	0.0413362	20.3483	0.56085	15.8421	-1.0227	0.988798	0.689432	3.07762	-0.114335	0.541976	0.367969
137	0.110952	4.3114	0.817731	1.04859	3.94933e-05	20	0.00157109	-195.945	0.16866	0.0288972	0.594154	0.576686	0.266031	0.0773155	0.163575	0.247933	0.510532	0.0406369	0.204474	0.218803
138	0.130495	3.95688	0.840067	1.34654	2.86674e-05	22	0.001262	-225.684	0.179847	0.0181253	0.471369	0.584431	0.15562	0.0292197	0.0782663	0.122188	0.361951	0.019927	0.140158	0.15957
139	43.064	0.000330786	0.941681	0.796594	1.31137e-05	15	0.00109186	-156.68	0.0782581	18.6861	4.76779e+08	0.545814	3.17817e+08	-384171	22.2656	-0.632883	-0.0565984	0.935727	0.0697307	0.0677037
140	0.180717	2.65341	0.963459	1.0879	3.33536e-05	28	0.00117887	-292.475	0.214678	0.0119543	0.959297	0.600161	0.211168	-0.00854807	0.0526894	0.0469275	0.403644	-0.00889763	0.126609	0.0987426
141	0.152154	2.74257	0.897084	1.05244	5.403e-05	26	0.00156713	-256.401	0.190251	0.0190101	1.31995	0.595839	0.455751	-0.00913025	0.126864	0.121298	0.60502	-0.0080713	0.193101	0.157185
142	0.124985	3.59073	0.793411	1.21244	3.98848e-05	23	0.00144886	-229.824	0.173752	0.0216174	0.685535	0.587716	0.263283	0.0347802	0.120646	0.166095	0.475439	0.0176245	0.175498	0.184375
143	0.102949	2.71395	0.886358	1.06303	8.27189e-06	20	0.000719022	-227.21	0.12817	0.0149201	1.07886	0.576686	0.291856	-0.00877586	0.0791028	0.0787504	0.484409	-0.00766378	0.152897	0.124126
144	0.105387	1.40993	0.819681	0.842347	1.87593e-05	16	0.00125031	-163.097	0.108644	0.0343573	12.402	0.55392	7.23909	-0.482999	0.593503	0.44206	2.20706	-0.0705387	0.403529	0.28375
145	0.397363	1.06886	1.10014	1.08605	0.000125598	35	0.00201284	-329.496	0.255241	0.0141065	12.0173	0.610999	3.0898	-0.143003	0.108757	0.0687618	1.25485	-0.0404924	0.175541	0.122945
146	0.0903574	4.20786	0.801116	0.950879	4.93529e-05	20	0.00175629	-191.487	0.140054	0.0410733	0.867452	0.576686	0.5227	0.146312	0.318322	0.470005	0.733058	0.0540573	0.28943	0.295658
147	0.0922296	5.27804	0.785872	1.0373	9.34724e-06	17	0.000847949	-186.788	0.14998	0.0212765	0.266085	0.56085	0.0753478	0.0510751	0.0621829	0.126709	0.275011	0.0451692	0.118238	0.15354
148	0.120052	3.58712	0.830879	1.03042	2.10484e-05	21	0.00111272	-220.482	0.171932	0.0182361	0.599988	0.580776	0.184021	0.0204832	0.0850702	0.105368	0.413342	0.0122535	0.152599	0.14336
149	0.0998846	3.88242	0.835834	0.777284	5.12593e-05	19	0.00184859	-179.718	0.156209	0.0426811	1.13247	0.572076	0.646329	0.12781	0.35302	0.431489	0.8499	0.0457643	0.324175	0.277839
150	0.182587	1.41001	1.02189	0.957363	2.25609e-05	20	0.00118746	-207.143	0.160839	0.0176392	7.55059	0.576686	2.48393	-0.169943	0.174457	0.116341	1.23255	-0.0468964	0.230005	0.153061
151	0.125964	4.07322	0.874224	1.23143	2.85109e-05	20	0.00133489	-202.462	0.177474	0.0207133	0.521572	0.576686	0.191578	0.0357682	0.1006	0.149977	0.412377	0.0219567	0.161774	0.174105
152	0.111027	5.44525	0.861945	1.56784	3.81316e-05	25	0.00134751	-253.887	0.164289	0.0213103	0.255592	0.59338	0.0873236	0.0552919	0.0666756	0.167098	0.271133	0.0469498	0.12087	0.189729
153	0.072945	3.50459	0.747798	0.756901	3.54391e-06	15	0.000567604	-176.307	0.115012	0.0219724	0.690792	0.545814	0.19197	0.0248156	0.0953667	0.121713	0.46544	0.0167925	0.168384	0.145702
154	0.099182	1.42851	0.755473	0.5389	1.25353e-05	18	0.000946243	-194.11	0.13048	0.0273609	7.6053	0.566843	2.63959	-0.242135	0.277488	0.184279	1.54248	-0.0435128	0.300082	0.175442
155	0.169024	3.47732	0.980696	1.43427	7.10256e-05	21	0.00204401	-194.941	0.205291	0.0245212	1.0183	0.580776	0.485639	0.021345	0.177055	0.227363	0.611988	0.00591289	0.223222	0.22083
156	0.130656	3.1755	0.924918	1.09042	1.26071e-05	21	0.000861159	-231.246	0.170112	0.0132648	0.658624	0.580776	0.157234	0.00182829	0.0547814	0.0592432	0.366079	-0.000231953	0.12749	0.109075
157	0.10662	7.49784	0.876614	1.6371	0.000119046	18	0.00291604	-153.593	0.170734	0.0533783	0.389031	0.566843	0.264	0.399187	0.295699	1.11326	0.440989	0.159164	0.224793	0.476681
158	0.0820651	3.33592	0.720578	1.41458	1.12386e-05	17	0.00092979	-183.655	0.108901	0.0243333	0.917152	0.56085	0.429921	0.0447041	0.175055	0.263088	0.580777	0.0151832	0.202092	0.229859
159	0.109615	4.85133	0.823144	1.51797	4.66366e-05	22	0.00160963	-214.978	0.159216	0.0272782	0.416189	0.584431	0.195452	0.0855212	0.131402	0.284551	0.407034	0.0501212	0.17214	0.24544
160	0.110707	4.81009	0.90453	1.14649	1.89002e-05	21	0.00105441	-222.743	0.165822	0.0186366	0.318556	0.580776	0.0926481	0.0359553	0.0614086	0.106419	0.298261	0.0314049	0.125345	0.145627
161	0.0642103	3.45188	0.832751	1.02312	7.40294e-06	17	0.000754624	-190.752	0.0908399	0.0273214	0.99328	0.56085	0.441945	0.0282307	0.188763	0.241519	0.642836	0.011913	0.231993	0.211391
162	27.8198	0.00018485	1.03671	0.672313	1.83371e-05	17	0.00118766	-175.333	0.0958105	126.229	1.30187e+09	0.56085	7.12349e+08	1.28329e+07	-227.112	339.192	-0.0571934	0.890132	0.0614829	0.0569214
163	10.6688	0.000777581	1.09901	0.645201	2.22817e-05	20	0.00118009	-207.392	0.116618	1.59595	5.55822e+07	0.576686	2.30799e+07	-43630.1	3.05118	-5.41766	3373.41	-88.6786	71.2714	-61.9566
164	0.13554	3.53771	0.910259	1.30189	2.02603e-05	23	0.00103263	-245.403	0.175569	0.0144806	0.530936	0.587716	0.142996	0.0109433	0.0575383	0.0762335	0.342424	0.00701634	0.125964	0.12644
165	0.102458	4.72271	0.8374	1.35993	1.95157e-05	19	0.00114063	-198.066	0.150364	0.0220818	0.373951	0.572076	0.141615	0.0531902	0.0926906	0.179296	0.353826	0.0368728	0.14749	0.190453
166	12.2477	0.00168431	1.07514	0.79446	7.01642e-06	11	0.00100117	-115.7	0.0780309	0.10274	2.50691e+07	0.492646	1.77734e+07	-2514.26	1.31284	0.547117	2701.63	-8.30863	7.13632	-5.83713
167	0.0987005	3.79396	0.740375	0.962343	6.32082e-05	16	0.00229507	-143.661	0.151278	0.0561039	1.4828	0.55392	1.24313	0.216183	0.681032	0.918073	1.11659	0.0544849	0.419207	0.409812
168	0.174841	1.32439	0.891244	0.824696	2.10766e-05	20	0.00114773	-208.504	0.171496	0.0171382	7.40267	0.576686	2.21722	-0.150303	0.157117	0.102315	1.20519	-0.0396797	0.212492	0.139692
169	0.0895682	4.58492	0.726913	1.16975	5.14589e-06	21	0.000550181	-250.063	0.140017	0.0118847	0.192956	0.580776	0.0358515	0.016491	0.025208	0.0473693	0.183244	0.0215114	0.0749299	0.0964148
170	0.0623137	1.50039	0.74208	0.886136	3.5552e-06	15	0.000568507	-176.259	0.0667522	0.0266169	7.86888	0.545814	3.56128	-0.220731	0.340217	0.286859	1.55782	-0.0488004	0.295459	0.226506
171	0.0818518	1.28404	0.855265	0.627498	2.13208e-05	15	0.00139221	-149.39	0.0931381	0.0581716	24.6773	0.545814	19.1598	-1.73511	1.39768	0.977438	3.86747	-0.123097	0.675926	0.413728
172	0.102021	0.657399	0.99901	0.704946	3.78112e-06	12	0.000687488	-135.59	0.0729787	0.0350269	88.2114	0.510453	45.8599	-2.07839	0.679347	0.461647	5.16496	-0.113164	0.445978	0.289263
173	0.131228	1.31771	0.903969	0.607772	4.10966e-05	18	0.00171332	-172.737	0.150708	0.0383262	15.3053	0.566843	8.19136	-0.78265	0.639525	0.377642	2.54798	-0.0846575	0.466147	0.258857
174	3.16495	3.21428e-05	0.829219	0.419855	1.03536e-05	13	0.00107257	-135.668	0.0586179	45910.3	8.99864e+10	0.524641	1.61411e+11	-1.79802e+11	425835	-860925	-0.0970545	2.57311	0.0961389	0.0746865
175	26.146	9.47902e-05	0.794235	0.699691	1.39774e-05	12	0.00132181	-119.901	0.0486283	1721.31	1.34941e+10	0.510453	1.94667e+10	5.42766e+08	-11597.3	-1600.17	-0.0994343	2.64984	0.136841	0.131885
176	0.09158	2.08063	0.803102	0.6747	1.12135e-05	17	0.000928751	-183.693	0.124232	0.0271911	3.32297	0.56085	1.26444	-0.109912	0.252041	0.195416	1.08321	-0.0292992	0.286848	0.18415
177	30.4016	0.000379694	1.01053	0.672131	5.52713e-05	17	0.00206195	-156.576	0.171838	11.752	2.88492e+08	0.56085	1.55471e+08	-753461	29.9581	-39.422	8565.54	-687.651	536.825	-464.619
178	0.0819665	3.30045	0.7523	1.18623	1.35186e-05	18	0.000982658	-192.751	0.112733	0.0255408	0.991316	0.566843	0.455363	0.0361154	0.186496	0.248819	0.621739	0.0120631	0.217338	0.219694
179	0.120502	4.00877	0.798575	1.23895	9.21545e-06	17	0.000841951	-187.029	0.173214	0.0148075	0.370122	0.56085	0.0968477	0.0185577	0.0524251	0.0788676	0.292777	0.0158638	0.113197	0.124306
180	6.43252	7.0088e-05	0.844795	0.494796	1.81003e-05	13	0.00141815	-128.406	0.0761808	3964.84	1.72936e+10	0.524641	1.99605e+10	-6.45954e+09	36310	-71816.9	-0.0939111	2.12887	0.0966657	0.0818738
181	0.111213	4.80925	0.71072	1.1623	5.85664e-05	17	0.00212252	-155.592	0.177569	0.0415219	0.605696	0.56085	0.380681	0.193248	0.293512	0.553814	0.600392	0.0765891	0.24904	0.326302
182	0.0772188	1.06933	0.762308	0.29189	2.32347e-06	12	0.00053892	-141.434	0.116033	0.039987	21.5475	0.510453	5.73665	-0.778716	0.372653	0.325934	2.72442	-0.066005	0.427759	0.235839
183	0.123619	3.91022	0.81737	1.36862	4.919e-05	25	0.00153048	-247.52	0.170282	0.0221283	0.565206	0.59338	0.225184	0.0444717	0.112282	0.181685	0.433551	0.0250105	0.166731	0.195911
184	0.137108	3.20058	0.89984	1.26432	1.7484e-05	26	0.000891476	-285.735	0.172176	0.0119654	0.555499	0.595839	0.123187	0.00455009	0.0423666	0.0514857	0.312626	0.0021629	0.108946	0.10418
185	0.163074	3.45554	0.889485	1.31629	6.95757e-05	29	0.00166824	-282.973	0.20996	0.0177161	0.657012	0.60207	0.212566	0.0165277	0.0834853	0.109211	0.413076	0.00869253	0.150161	0.152976
186	28.3945	0.000353097	0.798677	0.804927	7.05466e-06	15	0.000800833	-165.98	0.0542179	10.4344	4.15146e+08	0.545814	2.94767e+08	376035	-18.1674	28.2004	-0.00811465	0.998207	0.0694652	0.0721221
187	0.199961	0.17486	0.939055	0.485913	2.64053e-05	17	0.00142519	-169.134	0.109269	0.0449225	1461.62	0.56085	864.848	-12.0967	0.997364	0.601616	22.9196	-0.127875	0.536913	0.322864
188	0.161614	3.56596	0.959308	1.25374	5.75604e-05	24	0.00169647	-232.468	0.20889	0.0195348	0.733724	0.590685	0.264016	0.0162349	0.105958	0.130167	0.468835	0.0072391	0.173991	0.1655
189	0.100234	1.08351	0.883434	0.994497	2.35161e-06	20	0.000383374	-252.365	0.0767141	0.0113917	8.4034	0.576686	1.84556	-0.0803935	0.073742	0.0599914	1.00863	-0.0281542	0.13718	0.10858
190	0.151078	0.759901	1.00399	0.720222	7.93051e-06	21	0.000683009	-240.98	0.114996	0.0149954	24.6875	0.580776	6.13761	-0.305886	0.129858	0.0762562	1.90238	-0.0469601	0.197169	0.120226
191	0.0757371	17.8302	0.599772	3.18872	3.97156e-05	12	0.00222811	-107.37	0.145749	0.0769772	0.762528	0.510453	0.0953212	1.32296	0.238473	5.74907	0.120903	0.469848	0.111269	1.11293
192	0.174091	3.06585	0.953418	1.19947	2.78491e-05	26	0.00112511	-273.632	0.214091	0.0119684	0.658908	0.595839	0.146481	-7.2465e-05	0.0462284	0.0486671	0.340523	-0.00219986	0.116423	0.101231
193	0.179653	2.10826	0.972006	1.26494	1.32022e-05	26	0.000774662	-293.039	0.175292	0.00940679	1.4066	0.595839	0.254234	-0.0126439	0.0376245	0.0340698	0.402156	-0.0128496	0.104249	0.085321
194	0.159555	1.58396	0.925643	0.832088	1.9416e-05	21	0.0010687	-222.177	0.168595	0.0161837	4.57698	0.580776	1.28405	-0.10215	0.129903	0.0855473	0.949065	-0.0347444	0.199856	0.12813
195	0.161476	2.60357	0.826624	1.14155	4.51315e-05	27	0.0014008	-272.525	0.196531	0.0159768	1.19566	0.598091	0.352356	-0.00303545	0.0910789	0.0922946	0.515227	-0.00578888	0.1572	0.138262
196	0.101937	3.60444	0.84277	0.94986	3.91702e-05	21	0.00151794	-207.439	0.148689	0.0305779	0.995092	0.580776	0.477951	0.0526386	0.223465	0.269586	0.683137	0.0216441	0.253425	0.22614
197	0.102272	4.15044	0.77335	1.22198	6.26239e-05	19	0.00204326	-175.914	0.150734	0.0405272	0.884402	0.572076	0.610233	0.154982	0.355258	0.578885	0.743452	0.0527132	0.292073	0.338573
198	0.150162	4.2244	0.860702	1.2489	2.96251e-05	22	0.0012829	-224.961	0.214591	0.0158693	0.358961	0.584431	0.0991618	0.023591	0.0557172	0.0856293	0.296494	0.020095	0.118573	0.133074
199	0.151732	3.15641	0.951758	1.17163	3.57064e-05	25	0.00130396	-255.529	0.190687	0.0159929	0.816497	0.59338	0.240747	0.00278756	0.0802204	0.0872256	0.442485	-0.000858066	0.153829	0.134668
200	0.124417	2.6887	0.899541	1.09596	2.83457e-05	21	0.00129128	-214.231	0.151771	0.0216634	1.62178	0.580776	0.647836	-0.0193625	0.169873	0.168422	0.713485	-0.0123093	0.223583	0.183875
201	0.0703842	3.86697	0.724827	0.740984	6.6066e-06	17	0.000712882	-192.687	0.115208	0.0265148	0.62869	0.56085	0.203261	0.0547605	0.120088	0.169209	0.488081	0.0319631	0.184014	0.171508
202	0.0963083	1.29372	0.924406	0.895751	1.24816e-05	16	0.00101987	-169.615	0.0873985	0.0326696	16.1515	0.55392	9.41387	-0.614062	0.581648	0.424484	2.42044	-0.0829598	0.408597	0.28198
203	0.193356	1.90148	1.07775	1.06268	8.05751e-06	20	0.000709644	-227.735	0.187241	0.00903004	1.97704	0.576686	0.342509	-0.027465	0.0421287	0.0292306	0.474084	-0.0203581	0.11598	0.0772221
204	0.168007	3.49771	0.984502	1.41996	0.000154269	19	0.00320696	-158.784	0.205044	0.0394758	1.65858	0.572076	1.3046	0.0547581	0.48116	0.609458	1.00446	0.00838451	0.366837	0.358414
205	0.218599	2.11375	1.01398	1.50514	0.000137542	30	0.00230002	-273.647	0.190498	0.0240431	3.66082	0.603836	1.67954	-0.0700449	0.225267	0.223058	0.988072	-0.0313663	0.251806	0.221999
206	4.54987	0.00567555	1.03582	0.779732	1.0534e-05	15	0.000978591	-159.966	0.0840783	0.0286268	1.43189e+06	0.545814	791063	-202.797	0.583526	0.428755	571.676	-0.112738	0.363411	0.277744
207	0.11534	4.08627	0.831437	1.13492	1.1851e-05	19	0.000888858	-207.544	0.168505	0.0156849	0.37783	0.572076	0.0995236	0.0215063	0.0550309	0.0813712	0.303647	0.0182251	0.119033	0.126407
208	0.127678	4.53137	0.846656	1.24292	4.75727e-05	18	0.00184338	-170.103	0.187985	0.0294698	0.560059	0.566843	0.281144	0.0856891	0.176573	0.298107	0.505884	0.0424854	0.206796	0.243717
209	0.136367	2.13891	0.835188	1.019	5.04408e-06	24	0.000502199	-290.899	0.157378	0.00748037	0.941148	0.590685	0.129055	-0.00604611	0.0234233	0.0205096	0.306366	-0.00785126	0.081034	0.0639543
210	0.110252	2.94704	0.976228	0.908804	3.08426e-05	21	0.00134695	-212.458	0.145215	0.0260775	1.60573	0.580776	0.690856	-0.0314087	0.214728	0.194	0.792977	-0.0124537	0.267078	0.192299
211	0.136215	3.86149	0.882157	1.20538	1.62285e-05	23	0.000924192	-250.506	0.188724	0.0124939	0.358542	0.587716	0.0796149	0.011742	0.0384808	0.0532486	0.264337	0.0111081	0.101427	0.104426
212	0.142128	3.31417	0.837126	1.00169	8.96685e-05	24	0.00211741	-221.83	0.19901	0.0276394	1.1153	0.590685	0.523675	0.0304794	0.214857	0.23426	0.689443	0.011064	0.245408	0.215132
213	0.163281	2.91961	0.903324	1.34645	4.03332e-05	26	0.001354	-264.002	0.191475	0.0158578	0.945052	0.595839	0.285145	0.00216881	0.0814353	0.0942864	0.457049	-0.00245656	0.149951	0.141927
214	0.11645	2.0886	0.839744	0.901879	2.07474e-05	20	0.00113873	-208.819	0.139763	0.0220391	2.94948	0.576686	1.12861	-0.0720507	0.203043	0.164743	0.932778	-0.0263159	0.244139	0.176445
215	0.1486	3.37618	0.904978	1.30782	4.35935e-05	26	0.00140767	-261.981	0.188671	0.0172555	0.699347	0.595839	0.224308	0.0130301	0.0837415	0.10684	0.423351	0.0058705	0.151969	0.150605
216	0.150765	2.76731	1.00946	1.13047	0.000100599	26	0.00213838	-240.239	0.177159	0.0271461	2.03115	0.595839	1.02235	-0.0379546	0.262472	0.250009	0.889757	-0.0193235	0.2864	0.228617
217	55.0701	0.000106274	0.810666	0.749039	1.56092e-05	13	0.00131695	-130.331	0.068253	417.647	6.8593e+09	0.524641	6.68754e+09	2.25368e+08	-2126.08	5311.3	-0.0626158	1.69852	0.0960683	0.096631
218	0.220308	2.27647	1.01842	1.32582	0.000146203	32	0.00228507	-292.668	0.216011	0.020904	2.59686	0.607	1.01738	-0.0485266	0.169004	0.154467	0.807496	-0.0251483	0.223362	0.183951
219	0.187873	2.20092	0.826796	0.902944	5.23106e-05	26	0.001542	-257.242	0.231907	0.0155296	1.77285	0.595839	0.485508	-0.0255328	0.0998648	0.0772968	0.616538	-0.0151058	0.168885	0.123644
220	0.168718	3.06122	0.896597	1.04886	6.31337e-05	15	0.00239571	-133.106	0.221293	0.0332285	1.86718	0.545814	1.13064	-0.0179661	0.384826	0.373042	0.980515	-0.00879325	0.331782	0.266527
221	0.0984329	3.68351	0.780539	0.984757	7.15633e-05	17	0.00234625	-152.184	0.146488	0.0547386	1.61669	0.56085	1.38189	0.184878	0.695247	0.903956	1.16017	0.0459085	0.430891	0.409881
222	0.124709	2.48052	0.838528	1.10792	1.00728e-05	23	0.000728112	-261.476	0.149297	0.0117346	1.01844	0.587716	0.222137	-0.00610203	0.0520434	0.0514847	0.408601	-0.0073837	0.12039	0.10184
223	0.0836284	5.5625	0.767832	1.2443	8.4961e-06	16	0.000841432	-175.77	0.134373	0.0232935	0.256708	0.55392	0.0840074	0.0617842	0.0729959	0.173938	0.279227	0.0511709	0.122404	0.181778
224	0.169353	2.98068	0.92024	1.38986	0.000130566	25	0.00249348	-223.116	0.196994	0.028763	1.64863	0.59338	0.91021	0.00948809	0.264258	0.313595	0.813892	-0.00399028	0.270047	0.259534
225	15.0643	8.47085e-05	0.898669	0.560107	3.11005e-05	15	0.00168146	-143.727	0.099631	2894.67	8.84669e+09	0.545814	6.46955e+09	1.29527e+09	-9627.69	17463.1	-0.0825249	1.57732	0.0854637	0.0772384
226	0.193952	3.10694	0.984186	1.38858	7.16752e-05	28	0.00172814	-271.055	0.225095	0.0166352	0.899388	0.600161	0.283458	0.00132008	0.0857666	0.0976353	0.457526	-0.00233277	0.157021	0.145841
227	0.119419	4.6852	0.810966	1.32358	6.842e-05	24	0.00184959	-228.321	0.177507	0.0276147	0.452129	0.590685	0.206898	0.0885489	0.137605	0.268421	0.42797	0.0493851	0.178454	0.237171
228	0.102934	4.2609	0.769264	0.988233	3.5285e-05	18	0.00158756	-175.482	0.160595	0.033957	0.688588	0.566843	0.346553	0.107994	0.219396	0.33337	0.590958	0.049002	0.234162	0.249904
229	0.111474	3.20397	0.876481	1.04337	1.30669e-05	23	0.000829296	-255.49	0.150185	0.0143375	0.656117	0.587716	0.163426	0.00540301	0.0603077	0.0669556	0.378833	0.00275467	0.132644	0.115083
230	0.130383	4.46976	0.910075	1.42521	8.82797e-05	18	0.00251111	-158.975	0.18095	0.0386653	0.807175	0.566843	0.579258	0.142186	0.33066	0.574909	0.702975	0.0502146	0.286731	0.343884
231	0.776139	2.57389e-06	0.61816	0.201268	3.12097e-05	15	0.00168441	-143.674	0.105498	NA	NA	NA	NA	NA	NA	NA	NA	NA	NA	NA
232	0.109409	5.12993	0.886234	1.16821	1.65712e-05	22	0.000959492	-237.742	0.167296	0.0164905	0.239087	0.584431	0.0601907	0.0313884	0.0440439	0.0844065	0.238945	0.0320495	0.103134	0.129814
233	0.0679121	3.52591	0.717851	0.962836	1.52875e-05	18	0.00104497	-190.537	0.102598	0.0345821	1.05781	0.566843	0.562682	0.0802833	0.277548	0.373288	0.740551	0.028839	0.268324	0.261302
234	0.11273	4.95786	0.77469	0.948975	3.85624e-05	19	0.00160338	-185.126	0.184043	0.0305831	0.435273	0.572076	0.179765	0.104806	0.141173	0.24653	0.431362	0.0603181	0.181032	0.21433
235	60.0577	0.000370256	0.943932	0.888151	1.09005e-05	15	0.000995466	-159.453	0.0551096	9.84308	4.93593e+08	0.545814	4.22583e+08	1.42007e+06	-61.5611	92.3974	-0.0419344	1.14994	0.0898182	0.0908029
236	0.0721676	4.0519	0.718158	0.88881	6.87025e-06	18	0.000700523	-204.934	0.115595	0.0226521	0.481865	0.566843	0.149826	0.0456657	0.0928401	0.141094	0.399255	0.0302917	0.154066	0.159566
237	3.56214	0.000455303	0.868834	0.491365	8.9602e-06	16	0.000864108	-174.919	0.108582	5.67661	1.39064e+08	0.55392	5.18926e+07	-206358	8.37507	-12.9761	5274.32	40.6694	-34.1469	24.9288
238	0.102788	3.86946	0.827586	0.992795	3.77616e-05	21	0.00149039	-208.208	0.152519	0.028817	0.771915	0.580776	0.355407	0.0643508	0.186157	0.252321	0.5891	0.02779	0.225077	0.220378
239	0.116405	4.36666	0.881038	1.2091	2.37352e-05	20	0.00121797	-206.128	0.168392	0.0206042	0.436686	0.576686	0.152967	0.0388644	0.0890133	0.142593	0.374781	0.0268024	0.151457	0.16927
240	0.0980292	2.76376	0.839416	0.873441	1.3049e-05	16	0.00104279	-168.904	0.133647	0.0267696	1.74485	0.55392	0.735057	-0.0281687	0.224407	0.213085	0.819592	-0.0102302	0.262136	0.196368

## Sheet: Table S5
Table S5. Fitted results of the rotated and right-shifted Lorenz curves using PE-1 for C. melo var. agrestis.
Code	c	K1	K2	RSS	n	RMSE	AIC	Gini index	root-mean-square relative intrinsic curvature	root-mean-square relative parameter-effects curvature	critical curvature	percentage bias(c)	percentage bias(K1)	percentage bias(K2)	standardized skewness(c)	standardized skewness(K1)	standardized skewness(K2)
1	0.143934	0.89417	3.12834	1.52114e-05	12	0.00130006	-120.886	0.119995	0.0191554	15.3348	0.508819	9.70574	-2.0628	-0.697004	2.24243	-0.362492	-0.247662
2	2.70101	0.0610192	2.38395	1.15299e-05	24	0.000740973	-273.058	0.185562	0.00548934	1693.5	0.570501	234.285	-6.60421	-0.236119	9.32264	-0.248334	-0.202006
3	0.15666	2.14515	2.46124	0.000478083	20	0.00530307	-148.072	0.19789	0.0306725	8.38003	0.559299	10.6378	-2.49414	-2.37236	2.65481	-0.407231	-0.431118
4	0.272748	1.2257	3.69554	6.01202e-05	23	0.00173379	-222.386	0.296051	0.00738386	2.3154	0.568109	0.569948	-0.130418	-0.0499738	0.573044	-0.0802864	-0.0511352
5	114.419	0.00306054	1.447	0.000301029	10	0.00655775	-67.7301	0.306785	0.0522477	1.8965e+07	0.479638	2.12971e+07	-47431.9	-131.418	2809.18	-32.6563	-31.9386
6	0.191973	1.564	5.34403	0.000147271	32	0.00225351	-294.435	0.263634	0.0109297	0.920188	0.583805	0.269561	-0.0600238	-0.00868143	0.411496	-0.0289696	0.0112706
7	0.215097	1.81185	4.27113	0.000146723	30	0.00233113	-273.709	0.301858	0.00909776	0.975337	0.581204	0.273558	-0.0657296	-0.0279135	0.428147	-0.0402618	-0.0169341
8	0.321239	0.869076	3.63845	9.80379e-05	49	0.00145988	-495.921	0.276592	0.00476217	2.94284	0.596885	0.438055	-0.0856269	-0.0246577	0.475034	-0.0648288	-0.0405463
9	0.150309	1.63981	1.75067	4.01934e-05	20	0.00153764	-197.593	0.141277	0.0110503	11.8599	0.559299	6.31292	-1.37553	-1.33605	1.90138	-0.395702	-0.408275
10	0.0866056	3.13875	5.60651	0.000120563	16	0.00304533	-135.329	0.160345	0.0393119	0.820587	0.541488	0.708228	-0.0759039	0.0643705	0.721464	0.0787885	0.141517
11	0.100149	2.99423	7.8369	0.00025293	28	0.00318075	-237.748	0.19238	0.0302991	0.383932	0.578195	0.205339	0.00265201	0.0833811	0.361711	0.0809164	0.145045
12	0.108459	2.40267	6.81983	0.000151727	12	0.00410591	-93.2855	0.189341	0.0530466	1.24469	0.508819	1.42491	-0.230184	0.227889	0.984397	0.0684203	0.222063
13	0.199157	2.01693	4.6739	0.000237435	8	0.00689108	-52.6975	0.300556	0.053321	4.12277	0.429955	6.51959	-1.46753	-0.531717	2.13342	-0.12059	-0.00401152
14	0.191485	0.984089	9.9897	0.000336492	24	0.00400293	-192.091	0.221442	0.0314444	2.28347	0.570501	1.50745	-0.176444	0.125048	0.870453	0.00243863	0.154406
15	484.609	0.000790049	1.29967	8.45165e-05	11	0.00325032	-90.3244	0.313605	1.32247	1.65509e+08	0.495914	8.58299e+07	-30795	-24.145	0.0637943	0.310721	0.0636777
16	2773.01	9.9967e-05	2.52395	0.000350459	28	0.00374411	-228.617	0.328335	96.4715	1.53283e+09	0.578195	5.4217e+08	1.76558e+06	131.579	0.0529946	0.109635	0.0531178
17	0.254309	1.63958	2.95933	0.000205813	19	0.00358655	-155.307	0.30241	0.01456	4.63966	0.555652	2.63131	-0.643945	-0.425981	1.28648	-0.200327	-0.184232
18	4228	7.19307e-05	2.23779	0.000443239	14	0.00634779	-97.3161	0.340177	330.233	9.02585e+09	0.527969	7.57226e+09	-1.46573e+08	-9227.48	0.119204	0.285804	0.118364
19	0.313337	0.857436	3.37301	8.70001e-05	11	0.00329773	-90.0058	0.260525	0.0234316	18.0054	0.495914	13.6754	-2.72304	-0.845248	2.64754	-0.38701	-0.262547
20	0.418415	0.575111	3.24624	1.84409e-05	20	0.00104152	-213.176	0.254089	0.00588596	10.3781	0.559299	1.8317	-0.289694	-0.0660255	0.920645	-0.116515	-0.0807286
21	0.162613	1.82436	6.35336	8.92037e-05	15	0.00272647	-129.921	0.249427	0.0219269	1.00138	0.535265	0.53034	-0.103487	0.021238	0.586561	-0.00754954	0.0690515
22	0.523287	0.606361	2.32318	0.000154572	40	0.00204392	-377.034	0.288425	0.00618301	23.2796	0.591437	5.22957	-0.941915	-0.314628	1.55829	-0.25356	-0.220524
23	0.913654	0.774231	0.931413	0.000120082	23	0.00245032	-206.474	0.352575	0.00571795	138.066	0.568109	44.661	-8.20032	-7.09546	4.50286	-1.103	-1.13237
24	1980.56	0.000291386	0.77129	0.000266559	42	0.00261435	-375.448	0.326234	42.2745	1.59296e+09	0.592862	3.28398e+08	-666129	-292.895	0.0224636	0.20164	0.0224026
25	5038.39	0.000318871	0.272241	0.00111164	25	0.00710839	-171.573	0.375503	1024.84	3.97874e+10	0.57268	2.52408e+10	-9.5645e+07	-110887	0.0655593	1.70533	0.0634752
26	0.159815	2.04785	4.28623	9.28917e-05	35	0.00170378	-342.054	0.237723	0.00794725	0.652541	0.587107	0.156959	-0.0383587	-0.0166409	0.331244	-0.0266615	-0.00770429
27	0.192481	1.39288	4.32465	7.59946e-05	21	0.00205473	-195.521	0.235796	0.012632	2.0811	0.562552	0.78786	-0.185998	-0.0554419	0.690543	-0.0816269	-0.0284758
28	0.276383	1.0909	2.41488	0.000136615	28	0.00233765	-254.995	0.237509	0.0095282	10.6742	0.578195	4.18394	-0.962311	-0.517806	1.50232	-0.287639	-0.25551
29	3077.94	0.000135332	1.56209	0.000542131	22	0.00534165	-163.01	0.382771	236.321	3.57069e+09	0.565473	1.76416e+09	-3.95499e+06	-438.814	0.0629944	0.244471	0.0629367
30	0.228482	1.63968	3.74723	0.000158755	35	0.00222735	-323.297	0.293884	0.00760473	1.33271	0.587107	0.34597	-0.0847996	-0.0416097	0.470804	-0.0589441	-0.0390945
31	0.224121	1.76144	2.32401	0.000369656	54	0.00269224	-480.918	0.251055	0.00714304	3.41212	0.599089	1.0663	-0.254021	-0.214868	0.812072	-0.14553	-0.148362

## Sheet: Table S6
Table S6. Fitted results of the rotated and right-shifted Lorenz curves using PE-2 for C. melo var. agrestis.
Code	c	K2	RSS	n	RMSE	AIC	Gini index	root-mean-square relative intrinsic curvature	root-mean-square relative parameter-effects curvature	critical curvature	percentage bias(c)	percentage bias(K2)	standardized skewness(c)	standardized skewness(K2)
1	0.12275	1.71383	2.70387e-05	12	0.00164434	-115.983	0.119097	0.0180741	0.484072	0.493695	0.225214	0.0993927	0.305889	0.0879462
2	0.164282	2.28036	1.17553e-05	24	0.00073098	-274.593	0.185471	0.00395401	0.0643749	0.538901	0.00557477	0.00382354	0.046575	0.0195713
3	1.1563	0.191676	0.000593654	20	0.00574289	-145.741	0.195534	0.02392	47.3609	0.530405	45.2584	1.15733	4.11711	0.0988202
4	0.298598	1.74353	0.000364669	23	0.00416716	-182.925	0.292562	0.0134978	0.353156	0.537076	0.122201	0.0534703	0.222911	0.0645438
5	0.350412	1.44271	0.000301027	10	0.0061342	-69.7302	0.30678	0.0270961	1.02568	0.473568	0.784124	0.265806	0.565646	0.133604
6	0.22714	2.31468	0.00113091	32	0.0061398	-231.203	0.258304	0.0206158	0.328039	0.549166	0.148941	0.100876	0.240279	0.0999651
7	0.333228	1.48019	0.00107237	30	0.00618861	-216.036	0.29639	0.0166989	0.59421	0.547144	0.274485	0.0932032	0.337059	0.0787348
8	0.250556	2.14075	0.000426659	49	0.00301295	-425.86	0.274119	0.0074511	0.136533	0.559449	0.0236279	0.0142242	0.096217	0.0364554
9	1.7865	0.0858732	5.9971e-05	20	0.0018253	-191.59	0.140352	0.0101238	100.402	0.530405	43.0691	0.462662	3.97471	0.0414717
10	0.230716	0.975192	0.000559356	16	0.00632092	-112.775	0.155301	0.0412752	3.22304	0.517164	4.27781	0.806978	1.33411	0.18927
11	0.189829	1.72364	0.00200321	28	0.00877762	-181.805	0.184781	0.0415258	1.0999	0.544814	1.15858	0.501132	0.696272	0.195879
12	0.176994	1.92914	0.000600039	12	0.00774622	-78.7865	0.18339	0.0583832	1.26046	0.493695	1.74409	0.915542	0.845928	0.280808
13	0.330552	1.48117	0.000540384	8	0.00949021	-48.1184	0.29413	0.0499987	1.80174	0.440942	2.48448	0.856386	1.0143	0.240102
14	0.134805	6.28915	0.00110932	24	0.00710096	-165.46	0.2158	0.0445687	0.183567	0.538901	0.0898139	0.283297	0.120482	0.225191
15	0.38296	1.29857	8.45102e-05	11	0.00306431	-92.3252	0.313605	0.0126174	0.574665	0.484701	0.209757	0.0598629	0.293443	0.0598789
16	0.277205	2.52381	0.000350436	28	0.00367128	-230.619	0.328334	0.0103163	0.145358	0.544814	0.0319155	0.025025	0.107514	0.0520806
17	0.478078	0.880924	0.000452814	19	0.00516102	-142.325	0.298796	0.0159047	1.53194	0.527667	0.803947	0.127628	0.573686	0.0708145
18	0.304118	2.23773	0.000443226	14	0.00607746	-99.3166	0.340177	0.0223978	0.387168	0.507327	0.199327	0.130002	0.273652	0.113316
19	0.247049	1.96396	0.000142128	11	0.00397391	-86.6068	0.258439	0.0213152	0.45419	0.484701	0.236947	0.126928	0.307001	0.105545
20	0.22547	2.246	6.32305e-05	20	0.00187425	-190.532	0.252663	0.00802657	0.135268	0.530405	0.0243019	0.016	0.0969858	0.0396444
21	0.203552	2.56563	0.00081249	15	0.00790564	-98.7837	0.242906	0.0419656	0.560543	0.512614	0.493091	0.393754	0.428675	0.205726
22	0.326191	1.45653	0.000214859	40	0.00237785	-365.861	0.287266	0.00570508	0.20733	0.555143	0.032937	0.0109932	0.116413	0.0269313
23	2.81224	0.139326	0.00012966	23	0.00248481	-206.709	0.351907	0.00515942	19.9109	0.537076	4.2944	0.0772193	1.2606	0.0216779
24	0.577251	0.770933	0.000266527	42	0.00258131	-377.453	0.326235	0.00482497	0.603462	0.556266	0.0987662	0.0136291	0.199303	0.0220525
25	1.60824	0.271902	0.00111162	25	0.00695206	-173.573	0.375506	0.0138581	13.8967	0.54057	7.41483	0.290104	1.67348	0.0602189
26	0.290494	1.25915	0.000893104	35	0.00520229	-264.84	0.233145	0.0160487	0.76631	0.551744	0.361401	0.0978358	0.388196	0.074849
27	0.22327	1.94399	0.000374928	21	0.00444219	-164.004	0.232292	0.0192813	0.415386	0.532859	0.195898	0.10339	0.280495	0.0947065
28	0.345939	0.993063	0.000214584	28	0.00287285	-244.352	0.235911	0.00943367	0.710552	0.544814	0.212699	0.0407268	0.296331	0.0428451
29	0.416537	1.562	0.000542107	22	0.00520628	-165.011	0.382771	0.0125049	0.409745	0.535071	0.141503	0.052668	0.23832	0.0613247
30	0.343387	1.35915	0.000882613	35	0.00517164	-265.253	0.289563	0.0130017	0.535765	0.551744	0.199434	0.0596978	0.28736	0.0605029
31	0.78875	0.380491	0.000701315	54	0.00367244	-448.338	0.248641	0.0075133	3.77185	0.561201	1.07576	0.0600092	0.644974	0.0318968

## Sheet: Table S7
Table S7. Fitted results of the rotated and right-shifted Lorenz curves using GPE-1 for C. melo var. agrestis.
Code	c	K1	K2	a	b	RSS	n	RMSE	AIC	Gini index	root-mean-square relative intrinsic curvature	root-mean-square relative parameter-effects curvature	critical curvature	percentage bias(c)	percentage bias(K1)	percentage bias(K2)	percentage bias(a)	percentage bias(b)	standardized skewness(c)	standardized skewness(K1)	standardized skewness(K2)	standardized skewness(a)	standardized skewness(b)
1	0.0882281	1.76702	5.5921	1.09332	1.36619	7.33756e-06	12	0.00102383	-125.634	0.119641	0.0408306	10.1247	0.501789	7.15833	-3.66637	-0.934547	0.113186	0.829108	2.60008	-0.554238	-0.268574	0.153842	0.374459
2	0.963686	0.183741	2.48528	1.02124	0.996739	1.13524e-05	24	0.000772979	-269.43	0.185524	0.0257343	3194.14	0.604116	572.118	-42.3594	-4.11451	-0.0644427	0.0872326	15.2555	-1.05474	-0.970513	-0.037249	0.12095
3	26.9206	2.33441	0.000221379	1.36414	0.603898	0.000183034	20	0.00349317	-163.274	0.198255	564.164	1.00891e+10	0.587089	8.00869e+09	-9748.19	-1.2954e+08	-1095.96	-1899.12	0.0134919	9.06518e-05	2.71909	0.470121	0.389164
4	0.278739	1.15978	3.72651	0.979762	1.01252	5.91545e-05	23	0.00181283	-218.758	0.296127	0.022067	29.3502	0.600533	9.92565	-3.49001	-1.16128	0.0228246	0.145524	2.69002	-0.550476	-0.436003	0.0582401	0.152129
5	37.3023	0.00854404	1.43108	0.982561	0.976556	0.00029742	10	0.00771258	-63.8507	0.307457	0.186956	1.05298e+08	0.44498	1.65159e+08	-992140	-7545.89	-38.3827	8.99949	7823.35	-72.1742	-73.3827	-25.8747	-13.6244
6	0.157406	2.66386	6.9161	1.31122	1.11422	7.71054e-05	32	0.0016899	-311.142	0.262589	0.0206861	0.844604	0.623554	0.274699	-0.142395	-0.013246	0.097593	0.129477	0.583712	-0.0836056	-0.0109623	0.138755	0.158124
7	0.241886	1.69438	3.05981	1.0616	0.8354	4.32721e-05	30	0.00131563	-306.34	0.301698	0.0122555	10.5848	0.619818	2.42803	-0.994314	-0.661395	0.0295075	0.0447575	1.44743	-0.353712	-0.322665	0.055957	0.0787931
8	0.220829	1.57271	4.8807	1.12885	1.10857	6.40013e-05	49	0.00120606	-512.817	0.276118	0.012862	3.53573	0.641891	0.591762	-0.224908	-0.0659045	0.0214574	0.0363405	0.706679	-0.135293	-0.0846318	0.0565167	0.0808232
9	5.57951	0.376942	0.0507485	0.982463	0.868061	3.27594e-05	20	0.00147782	-197.683	0.141498	0.0602176	7.49927e+06	0.587089	3.90115e+06	-56186.6	-436465	1.05337	-0.526873	1240.66	-132.453	-133.394	0.348496	-0.184454
10	0.155767	1.7602	0.993886	0.996147	0.527597	2.51237e-05	16	0.00151128	-156.423	0.160882	0.0247826	435.992	0.558679	290.73	-57.699	-142.954	0.549103	-0.102348	14.8705	-3.68928	-3.87347	0.212128	0.0142984
11	0.0959059	4.47453	7.03339	1.57519	0.818232	8.01055e-05	28	0.00186624	-265.942	0.19124	0.0359181	0.459634	0.615458	0.222696	-0.0990417	0.0535162	0.362239	0.365645	0.581106	-0.00978334	0.0621711	0.287465	0.259894
12	0.471877	0.574817	0.532512	0.945533	0.529836	8.13323e-05	12	0.00340865	-96.768	0.189728	0.0372292	61013.2	0.501789	91885.2	-18179.1	-32264.6	-2.55691	0.291438	223.827	-66.1356	-66.897	-0.283381	0.0506633
13	8.45556	0.504628	0.0146768	1.0578	0.604924	0.000103707	8	0.00587955	-55.324	0.300912	0.0868271	4.91839e+08	0.333084	6.99135e+08	-590026	-3.07361e+07	21.2836	-32.7076	18225	-451.434	-464.994	27.617	21.1305
14	0.152689	1.5165	17.6934	1.11536	1.86398	0.00012783	24	0.00259382	-211.32	0.220891	0.0463184	1.92695	0.604116	1.18279	-0.339712	0.275399	0.303472	0.919663	1.01324	-0.0630224	0.154661	0.25216	0.429315
15	16.1656	0.0306504	1.08181	1.03821	0.970016	8.26846e-05	11	0.00371225	-86.5654	0.313421	0.0891682	6.01985e+06	0.477417	4.33473e+06	-111854	-4092.36	-6.63193	1.86782	1251.11	-33.5244	-34.6975	-0.979337	0.54552
16	6.44715	0.0299003	3.95224	0.932893	1.26391	5.32042e-05	28	0.00152093	-277.4	0.327198	0.0221483	52680.3	0.615458	9054.37	-78.0349	-0.558362	-0.00658093	0.079849	59.0292	-0.446155	-0.320236	0.0222837	0.124423
17	0.176842	3.93572	4.59489	1.63357	1.09902	6.37591e-05	19	0.00213406	-173.572	0.300473	0.0196043	1.23654	0.58141	0.600825	-0.263752	-0.264064	0.3097	0.17493	0.914877	-0.13036	-0.126256	0.230313	0.176296
18	20.9056	0.00807972	4.0369	0.916298	1.38417	0.000142903	14	0.00398473	-109.163	0.338131	0.0615595	3.24657e+06	0.535929	1.98695e+06	-4677.76	-8.24333	-0.512881	1.0233	869.243	-1.70502	-1.20198	0.0419056	0.463611
19	0.572783	0.282094	3.81377	0.828997	1.14901	5.67293e-05	11	0.00307488	-90.7096	0.261118	0.0737441	2984.69	0.477417	2288.91	-259.197	-18.3517	-1.58558	1.62637	33.672	-2.55667	-1.89273	-0.160022	0.52386
20	0.311974	0.861282	3.60213	1.05215	1.01482	1.74968e-05	20	0.00108003	-210.227	0.253929	0.0196971	50.5519	0.587089	12.0252	-3.14373	-0.867762	-0.0107721	0.0878155	2.69683	-0.490573	-0.387157	0.0223963	0.118009
21	0.14419	2.43044	9.31086	1.11126	1.41291	3.05698e-05	15	0.00174842	-141.985	0.248767	0.0315707	1.12313	0.54834	0.597128	-0.386829	0.0281058	0.20475	0.425935	0.860294	-0.113616	0.0424136	0.197267	0.286405
22	0.28131	1.20303	3.75779	1.02414	1.16701	8.75292e-05	40	0.0015814	-395.782	0.288274	0.0175668	17.7899	0.634343	4.00233	-1.27537	-0.408816	0.0293816	0.0725323	1.68144	-0.327543	-0.258216	0.0576996	0.11086
23	5.35388	0.10367	0.721589	0.905199	1.05063	9.80763e-05	23	0.00233424	-207.13	0.353049	0.0291406	329834	0.600533	100894	-11102.8	-1581.09	-0.349123	0.251	200.172	-21.4603	-22.0559	-0.16985	0.181326
24	20.4436	0.0528526	0.540832	1.09479	1.00582	0.00017266	42	0.00216021	-389.687	0.324535	0.03506	1.4899e+06	0.63633	326059	-22525	-2644.42	-0.123979	0.146667	340.398	-27.351	-27.8248	-0.0632169	0.165961
25	35.1278	0.801342	0.0258855	1.40763	0.9888	0.000320358	25	0.00400224	-198.677	0.368834	0.0585806	6.81608e+06	0.607357	2.94615e+06	-2150.06	-77820.3	1.07719	-0.27541	1037.19	-26.4888	-27.3366	0.542307	0.0598783
26	0.203278	1.53349	2.62169	0.995794	0.805271	1.49497e-05	35	0.000705921	-401.99	0.237853	0.00843212	11.4806	0.628253	1.65954	-0.643423	-0.454403	0.00973454	0.0189158	1.15762	-0.292841	-0.275266	0.0310055	0.0494757
27	0.646846	0.18834	3.2723	0.782077	0.987599	4.92206e-05	21	0.00175394	-200.643	0.236562	0.0388592	2847.04	0.592099	978.788	-83.4574	-5.10823	-0.193497	0.303364	21.6028	-1.25902	-1.02192	-0.0385945	0.229337
28	0.188042	2.21932	2.8568	1.2754	0.947145	7.82752e-05	28	0.00184479	-266.589	0.236915	0.0218472	12.7107	0.615458	5.41109	-1.91793	-1.76591	0.171226	0.144243	2.19174	-0.519754	-0.506013	0.145366	0.138443
29	10.9243	0.0190095	3.06646	0.895476	1.29911	0.000140846	22	0.00287838	-188.662	0.381295	0.0366679	468885	0.59655	148186	-981.969	-5.98495	-0.143595	0.286654	239.869	-1.37379	-1.18102	-0.022493	0.233575
30	0.216423	1.68606	4.38081	0.966674	1.10345	0.000126133	35	0.00205047	-327.347	0.293987	0.0191966	7.18862	0.628253	2.34981	-1.07677	-0.385229	0.0709431	0.126618	1.48246	-0.306748	-0.218797	0.0955811	0.149315
31	4.32654	0.621407	0.0676593	1.05119	0.790075	0.000184542	54	0.00194066	-514.432	0.251151	0.0292394	550643	0.64491	126509	-1256.81	-13324.1	0.221904	-0.0463013	229.714	-20.1116	-20.5108	0.169048	-0.0362501

## Sheet: Table S8
Table S8. Fitted results of the rotated and right-shifted Lorenz curves using GPE-2 for C. melo var. agrestis.
Code	c	K2	a	b	RSS	n	RMSE	AIC	Gini index	root-mean-square relative intrinsic curvature	root-mean-square relative parameter-effects curvature	critical curvature	percentage bias(c)	percentage bias(K2)	percentage bias(a)	percentage bias(b)	standardized skewness(c)	standardized skewness(K2)	standardized skewness(a)	standardized skewness(b)
1	0.0912137	3.02759	0.816743	1.12048	1.21199e-05	12	0.00123085	-121.612	0.120089	0.0382511	2.08953	0.510453	1.3824	-0.0219916	0.470108	0.533516	1.07959	-0.00826897	0.35917	0.311563
2	0.165586	2.22279	1.00119	0.987573	1.14347e-05	24	0.000756131	-271.257	0.185554	0.00947028	1.25265	0.590685	0.216953	-0.0164291	0.0390125	0.029318	0.401406	-0.0141846	0.111757	0.0768683
3	248.717	0.000142756	0.873856	0.816093	0.000370779	20	0.00481391	-151.155	0.198866	321.201	3.47757e+09	0.576686	3.53999e+09	-6.07264e+07	1079.9	-1370.67	-0.088434	1.52809	0.110141	0.112551
4	0.245844	2.19406	0.842072	0.938944	7.23965e-05	23	0.00195201	-216.112	0.296537	0.0160347	1.95869	0.587716	0.563727	-0.0323425	0.113925	0.082663	0.655035	-0.0180301	0.179049	0.128462
5	0.346332	1.42238	0.981668	0.976366	0.000297274	10	0.00703887	-65.8556	0.307465	0.0780819	40.0763	0.46965	58.1715	-4.38301	4.39421	2.42417	5.9424	-0.271889	1.10943	0.662891
6	0.200553	2.36817	0.825415	0.828843	0.000292028	32	0.00322948	-270.529	0.263641	0.026995	2.49159	0.607	1.13326	-0.0565817	0.277996	0.203948	0.980859	-0.0188323	0.286038	0.199891
7	0.383301	0.8198	0.900847	0.763524	6.68652e-05	30	0.00160366	-295.285	0.302095	0.0105478	13.5471	0.603836	2.5398	-0.114302	0.0684098	0.037096	1.21198	-0.0292866	0.134257	0.0862639
8	0.21932	2.59084	0.880574	0.974527	0.000152317	49	0.00183979	-472.331	0.27671	0.0115387	0.874454	0.622725	0.175758	-0.00604476	0.0466239	0.0383771	0.376742	-0.00640825	0.116881	0.0894253
9	72.8003	0.00102501	0.9316	0.909711	3.43947e-05	20	0.00146617	-198.709	0.141527	0.147494	2.98584e+07	0.576686	1.27281e+07	1406.06	0.0870561	0.55234	2278.24	-14.4799	11.6139	-10.6114
10	21.4653	0.000169771	0.786883	0.593273	4.11531e-05	16	0.00185187	-150.527	0.161195	178.084	1.28432e+09	0.55392	7.07799e+08	-2.30233e+07	431.401	-542.553	-0.0487783	0.925127	0.0548495	0.0544721
11	13.5531	0.000221099	0.834296	0.538043	0.000259637	28	0.0032891	-235.016	0.1922	72.4546	7.57583e+08	0.600161	4.58326e+08	2.41838e+06	-66.8884	60.1719	26920.2	-10880.1	8681.1	-7283.54
12	9.69818	0.000491461	0.891314	0.548309	8.23645e-05	12	0.00320867	-98.6166	0.189844	16.8608	3.31975e+08	0.510453	3.02029e+08	922661	-39.0201	83.4467	12447.1	-73.6893	65.698	-39.4816
13	32.7848	0.000577429	0.949644	0.649727	0.000108761	8	0.00521444	-56.9433	0.301479	4.145	4.54191e+08	0.395649	5.15061e+08	1.00349e+06	-48.7124	118.755	17050.8	-1844.24	1611.46	-1360.77
14	0.119097	12.0373	0.715351	1.37521	0.000305319	24	0.00390717	-192.424	0.222179	0.0634917	0.271027	0.590685	0.0945106	0.549099	0.187686	1.23686	0.192122	0.235384	0.134243	0.498787
15	0.437551	1.04669	1.03577	0.969278	8.25132e-05	11	0.00343331	-88.5883	0.313444	0.0343243	37.3136	0.492646	23.9174	-1.28464	0.893536	0.479535	3.59249	-0.124698	0.48922	0.30164
16	0.241773	3.91039	0.928499	1.2612	5.31186e-05	28	0.00148771	-279.445	0.327206	0.0102506	0.300028	0.600161	0.0555523	0.00664484	0.026931	0.0331666	0.216969	0.00806019	0.0844441	0.0843496
17	36.86	0.00254251	1.02056	0.809498	0.000208049	19	0.00372424	-153.102	0.3018	0.0380982	6.25065e+06	0.572076	3.25242e+06	-137.748	0.458842	0.37539	1146.34	-0.515989	0.677185	-0.0473213
18	0.252162	4.02753	0.914898	1.38332	0.000142674	14	0.00377722	-111.186	0.338142	0.0332036	0.985784	0.536207	0.648645	0.0709605	0.32452	0.421446	0.73246	0.0223387	0.282649	0.293238
19	0.186722	3.46571	0.793201	1.12876	5.70125e-05	11	0.00285388	-92.6548	0.261272	0.0425614	1.70825	0.492646	1.25412	0.0512391	0.565891	0.612908	1.04988	0.0108244	0.377617	0.336021
20	0.212658	2.36773	0.936025	0.959989	2.26617e-05	20	0.00119011	-207.054	0.254189	0.0120151	1.31386	0.576686	0.288922	-0.0199503	0.0623893	0.0461334	0.473824	-0.0143719	0.137517	0.0952846
21	0.149203	4.89682	0.649995	1.0279	0.000143621	15	0.00361337	-120.778	0.250508	0.0567654	0.78703	0.545814	0.629013	0.367155	0.549243	0.925513	0.789249	0.111718	0.326998	0.413451
22	0.253871	2.24735	0.877378	1.07351	0.000113138	40	0.00177277	-387.516	0.288663	0.0112918	1.27503	0.616213	0.260291	-0.0124934	0.051072	0.0408835	0.431126	-0.0109861	0.119861	0.0930941
23	0.751325	0.621002	0.902809	1.04903	9.80291e-05	23	0.00227144	-209.141	0.353059	0.0128052	40.1887	0.587716	10.1909	-0.217822	0.118657	0.0793707	2.14898	-0.0380676	0.156642	0.128998
24	0.8802	0.48299	1.09311	1.00596	0.000171968	42	0.00212732	-391.856	0.324534	0.0105223	52.9868	0.617921	9.97127	-0.208336	0.0645987	0.0374822	2.09078	-0.0336612	0.126469	0.0909592
25	1185.53	0.000782567	1.21136	1.09982	0.000421057	25	0.00447776	-193.844	0.369347	0.842664	6.97405e+07	0.59338	3.03989e+07	-4599.24	0.579018	-0.522411	-0.0477846	0.47365	0.0541456	0.0512505
26	0.342542	0.634465	0.880986	0.747523	2.56383e-05	35	0.000909419	-385.111	0.238073	0.00703149	15.2848	0.610999	1.89106	-0.0631264	0.0290757	0.0171376	1.02165	-0.01889	0.08584	0.058588
27	0.168625	3.03096	0.762767	0.977338	4.9437e-05	21	0.0017053	-202.551	0.236618	0.0197974	0.964391	0.580776	0.328138	0.0143533	0.124276	0.126381	0.538052	0.00409979	0.18091	0.157262
28	2.08763	0.0756794	1.06498	0.834086	9.80692e-05	28	0.00202144	-262.277	0.237292	0.0157948	3772.12	0.600161	1114.88	-3.74463	0.160702	0.0982618	21.4912	-0.0538421	0.19201	0.143261
29	0.312917	3.04408	0.893336	1.2977	0.000140582	22	0.00279466	-190.703	0.381303	0.0172373	1.00721	0.584431	0.341263	-0.000159166	0.111412	0.107225	0.504707	-0.0034345	0.170057	0.15094
30	0.236912	2.26362	0.768804	0.970722	0.000177213	35	0.00239093	-317.447	0.294595	0.0164299	1.66952	0.610999	0.483419	-0.0148397	0.107949	0.086951	0.607055	-0.0104799	0.168405	0.133297
31	135.173	0.000596461	0.948881	0.852248	0.000231057	54	0.00214968	-504.293	0.251373	0.970226	4.15117e+07	0.625345	8.90053e+06	5106.24	-0.272287	0.598517	-0.0205059	0.261006	0.0256633	0.0252372

## Sheet: Table S9
Table S9. The results of paired t-test of root-mean-square error values between any two of the four performance models on the two spesies (α = 0.05).
(A) S. chinensis
Models	PE-1	PE-2	GPE-1	GPE-2
PE-1
PE-2	t = -11.900, df = 239, p-value < 0.001
GPE-1	t = 16.231, df = 239, p-value < 0.001	t = 19.405, df = 239, p-value < 0.001
GPE-2	t = 11.270, df = 239, p-value < 0.001	t = 19.296, df = 239, p-value < 0.001	t = -7.952, df = 239, p-value < 0.001
(B) C. melo var. agrestis
Models	PE-1	PE-2	GPE-1	GPE-2
PE-1
PE-2	t = -4.978, df = 30, p-value < 0.001
GPE-1	t = 4.785, df = 30, p-value < 0.001	t = 6.498, df = 30, p-value < 0.001
GPE-2	t = 2.786, df = 30, p-value < 0.01	t = 6.669, df = 30, p-value < 0.001	t = -2.678, df = 30, p-value < 0.05

## Sheet: Table S10
Table S10. The results of paired t-test of Akaike information criterion values between any two of the four performance models on the two species (α = 0.05).
(A) S. chinensis
Models	PE-1	PE-2	GPE-1	GPE-2
PE-1
PE-2	t = -12.853, df = 239, p-value < 0.001
GPE-1	t = 17.276, df = 239, p-value < 0.001	t = 24.745, df = 239, p-value < 0.001
GPE-2	t = 10.877, df = 239, p-value < 0.001	t = 25.307, df = 239, p-value < 0.001	t = -6.995, df = 239, p-value < 0.001
(B) C. melo var. agrestis
Models	PE-1	PE-2	GPE-1	GPE-2
PE-1
PE-2	t = -4.667, df = 30, p-value < 0.001
GPE-1	t = 5.012, df = 30, p-value < 0.001	t = 5.715, df = 30, p-value < 0.001
GPE-2	t = 2.158, df = 30, p-value < 0.05	t = 5.633, df = 30, p-value < 0.001	t = -3.511, df = 30, p-value < 0.01

[truncated: 3 more sheets: Table S11, Table S12, Read Me]
